# Supplementary material for: Poly[(μ-4,4′-bipyridine)(μ-naphthalene-1,4-dicarboxyl­ato)manganese(II)]
Source: Acta Crystallogr Sect E Struct Rep Online. 2009 Mar 25;65(Pt 4):m421. doi: 10.1107/S1600536809009301 (PMC2968939; doi:10.1107/S1600536809009301)
Supplement: Supplementary file 2 [file e-65-0m421-Isup2.hkl]

# 
# h,k,l, Fc-squared, Fo-squared, sigma(Fo-squared) and status flag 
# 
data_I
_shelx_title   'Mn'
_shelx_refln_list_code          4 
_shelx_F_calc_maximum      206.48 
_exptl_crystal_F_000      1736.00 
_reflns_d_resolution_high  0.7880 
 
loop_ 
 _symmetry_equiv_pos_as_xyz 
 'x, y, z' 
 '-x+1/2, y+1/2, -z+1/2' 
 '-x, -y, -z' 
 'x-1/2, -y-1/2, z-1/2' 
 
_cell_length_a    10.5567 
_cell_length_b    30.1870 
_cell_length_c    11.6879 
_cell_angle_alpha  90.000 
_cell_angle_beta   93.734 
_cell_angle_gamma  90.000 
 
_shelx_F_squared_multiplier     1.000 
 
loop_ 
 _refln_index_h 
 _refln_index_k 
 _refln_index_l 
 _refln_F_squared_calc 
 _refln_F_squared_meas 
 _refln_F_squared_sigma 
 _refln_observed_status 
   4   0   0      986.06      800.73     41.13 o 
   6   0   0     6456.05     6379.20     61.04 o 
   8   0   0     2834.04     2974.90     72.39 o 
  10   0   0       26.79       93.76     51.35 o 
  12   0   0      120.59      128.81     32.82 o 
   1   1   0      531.86      625.04     72.75 o 
   2   1   0    15773.91    15430.44    112.86 o 
   3   1   0     1266.08     1228.23     41.34 o 
   4   1   0      324.88      276.41     29.55 o 
   5   1   0     1216.05     1199.98     27.86 o 
   6   1   0     7403.83     7325.91     46.31 o 
   7   1   0     4618.30     4489.67     43.32 o 
   8   1   0    12992.25    13396.94    125.52 o 
   9   1   0     6123.16     6139.30     71.27 o 
  10   1   0     7342.63     7700.48    107.17 o 
  11   1   0     2103.07     2083.70     59.60 o 
  12   1   0      834.64      752.20     32.82 o 
  13   1   0       89.51       91.78     20.56 o 
   0   2   0     6765.64     8606.25     96.32 o 
   1   2   0    25034.57    30126.06    120.66 o 
   2   2   0     1141.49     1098.29     52.20 o 
   3   2   0     8900.08     8714.88     48.46 o 
   4   2   0       43.37       13.26     29.94 o 
   5   2   0     3649.71     3639.35     30.92 o 
   6   2   0       69.06      105.28     22.51 o 
   7   2   0     1232.31     1233.17     23.40 o 
   8   2   0       62.02       78.26     20.80 o 
   9   2   0       12.44       76.36     22.23 o 
  10   2   0      299.35      321.23     26.51 o 
  11   2   0      110.87      151.90     24.44 o 
  12   2   0      120.45      121.02     24.00 o 
  13   2   0        4.99       35.66     20.47 o 
   1   3   0      203.09      208.79     54.75 o 
   2   3   0     1482.14     1469.87     46.91 o 
   3   3   0     1701.04     1695.89     39.10 o 
   4   3   0      284.99      326.78     30.28 o 
   5   3   0     4288.63     4285.65     52.92 o 
   6   3   0      499.94      568.41     24.67 o 
   7   3   0     1610.81     1484.04     24.25 o 
   8   3   0       64.73       88.47     21.75 o 
   9   3   0      858.36      896.35     28.39 o 
  10   3   0      247.08      270.37     25.16 o 
  11   3   0      199.66      186.06     24.31 o 
  12   3   0        1.85        8.46     23.62 o 
  13   3   0        9.19       15.17     20.83 o 
   0   4   0    18080.72    17683.26     98.54 o 
   1   4   0     3119.28     2840.30     47.96 o 
   2   4   0      796.66      824.80     52.70 o 
   3   4   0      335.54      247.19     39.39 o 
   4   4   0      777.37      906.16     31.76 o 
   5   4   0     1577.71     1698.42     29.72 o 
   6   4   0     1507.79     1504.01     25.89 o 
   7   4   0       65.90       63.56     22.44 o 
   8   4   0        0.03       30.81     20.97 o 
   9   4   0      177.98      190.95     26.78 o 
  10   4   0        2.03        0.62     26.06 o 
  11   4   0      167.05      158.61     25.39 o 
  12   4   0       29.17       55.33     19.38 o 
  13   4   0        0.73       25.95     19.47 o 
   1   5   0      415.33      441.75     39.82 o 
   2   5   0     3335.57     3536.21     48.73 o 
   3   5   0      351.46      379.13     34.66 o 
   4   5   0       37.49       56.83     27.40 o 
   5   5   0     1360.98     1357.21     28.72 o 
   6   5   0      118.46      125.76     23.76 o 
   7   5   0      402.57      456.57     20.96 o 
   8   5   0     4243.89     4294.05     52.95 o 
   9   5   0      532.65      573.97     32.47 o 
  10   5   0     2932.25     2787.72    108.82 o 
  11   5   0       89.49      120.34     26.33 o 
  12   5   0      146.33      182.97     20.68 o 
  13   5   0       38.75       82.56     19.38 o 
   2   6   0    42635.87    45950.59    181.57 o 
   3   6   0     9400.26     9875.37    185.85 o 
   4   6   0     3232.77     3513.00     73.54 o 
   5   6   0     1053.17      972.10     24.91 o 
   6   6   0     2209.48     2096.10     41.90 o 
   7   6   0      243.90      284.76     27.19 o 
   8   6   0      498.08      548.88     25.33 o 
   9   6   0        1.42       61.97     23.73 o 
  10   6   0        5.55       83.47     27.07 o 
  11   6   0      217.37      213.68     25.86 o 
  12   6   0       12.54       33.96     20.55 o 
  13   6   0       28.02       34.32     20.35 o 
   1   7   0     5196.20     5299.31     46.77 o 
   2   7   0      447.64      352.78     36.08 o 
   3   7   0     6522.30     6626.92     70.94 o 
   4   7   0       76.44       99.19     28.04 o 
   5   7   0     6121.36     5986.78     72.55 o 
   6   7   0      223.67      373.00     26.71 o 
   7   7   0    14427.33    14858.19    348.60 o 
   8   7   0      649.30      613.30     22.65 o 
   9   7   0     9368.36     9891.85    231.27 o 
  10   7   0       26.16       42.92     27.61 o 
  11   7   0     2650.79     2567.63     34.06 o 
  12   7   0       64.99       70.53     21.73 o 
  13   7   0      117.60      115.08     19.06 o 
   2   8   0    14794.87    15515.91     73.80 o 
   3   8   0    16912.73    17649.90    207.67 o 
   4   8   0     3438.67     3532.47     54.16 o 
   5   8   0     5226.08     5475.27     75.60 o 
   6   8   0     1553.54     1567.82     24.89 o 
   7   8   0     3721.18     3934.70    127.87 o 
   8   8   0      399.82      479.24     26.90 o 
   9   8   0        9.79       64.97     23.33 o 
  10   8   0        6.72       86.11     29.79 o 
  11   8   0      122.39      165.65     22.78 o 
  12   8   0       27.21       82.09     21.55 o 
  13   8   0       14.58       49.75     19.24 o 
   1   9   0     1301.15     1127.85     38.32 o 
   2   9   0     5428.85     5328.79     42.28 o 
   3   9   0      775.67      797.39     29.33 o 
   4   9   0      683.52      708.57     27.75 o 
   5   9   0      638.87      720.02     26.06 o 
   6   9   0     4190.25     4264.79     84.29 o 
   7   9   0     6520.41     6773.84    124.81 o 
   8   9   0     6445.92     7093.00    138.90 o 
   9   9   0     2778.32     2969.06     97.42 o 
  10   9   0     6165.60     6400.83    165.19 o 
  11   9   0      289.14      307.95     30.04 o 
  12   9   0      655.16      629.65     28.36 o 
   1  10   0     3713.88     3839.44     37.02 o 
   2  10   0    34289.63    33705.03    165.95 o 
   3  10   0      778.91      685.44     25.34 o 
   4  10   0      165.15      181.90     26.41 o 
   5  10   0      111.44      119.66     24.41 o 
   6  10   0      237.67      295.19     24.56 o 
   7  10   0        0.70       48.82     24.97 o 
   8  10   0      106.87      109.95     27.34 o 
   9  10   0       71.72      114.47     25.41 o 
  10  10   0       62.24      140.88     28.38 o 
  11  10   0        5.20       20.54     23.16 o 
  12  10   0      110.94      107.84     24.80 o 
   1  11   0      900.90      831.69     30.46 o 
   2  11   0      812.32      772.22     26.34 o 
   3  11   0      130.56      124.26     25.70 o 
   4  11   0      551.06      548.60     24.90 o 
   5  11   0       11.12       34.78     27.27 o 
   6  11   0        0.55       27.73     36.32 o 
   7  11   0     1549.51     1512.14     42.88 o 
   8  11   0      205.09      256.70     25.69 o 
   9  11   0     1369.90     1340.42     23.13 o 
  10  11   0      836.73      832.59     26.39 o 
  11  11   0      319.71      300.20     29.19 o 
  12  11   0      183.63      152.36     25.38 o 
   0  12   0     1844.79     2110.64     42.54 o 
   1  12   0     4090.96     4410.67     33.63 o 
   2  12   0       57.92       93.27     24.40 o 
   3  12   0     9870.13     9295.06     89.96 o 
   4  12   0      655.35      624.90     24.05 o 
   5  12   0     1205.68     1260.24     25.21 o 
   6  12   0       11.80       48.69     28.07 o 
   7  12   0      404.49      394.85     24.80 o 
   8  12   0      250.67      296.75     24.66 o 
   9  12   0       77.01       97.11     31.23 o 
  10  12   0      288.12      293.46     23.29 o 
  11  12   0       14.80       74.09     44.34 o 
  12  12   0       34.77       42.62     20.67 o 
   1  13   0      894.01      838.19     24.27 o 
   2  13   0     1557.02     1682.44     25.39 o 
   3  13   0     6222.06     6209.27     55.89 o 
   4  13   0     1119.67     1158.14     22.75 o 
   5  13   0     1278.99     1311.96     24.11 o 
   6  13   0     2466.68     2460.78     43.78 o 
   7  13   0       21.33       85.78     35.48 o 
   8  13   0     6121.65     6630.28    162.14 o 
   9  13   0     1574.68     1769.62     53.39 o 
  10  13   0     1024.54     1092.76     51.84 o 
  11  13   0      349.63      325.83     23.93 o 
  12  13   0        5.74        8.41     20.80 o 
   1  14   0    10257.28    10472.29     44.16 o 
   2  14   0    31234.43    33080.44    254.53 o 
   3  14   0     4190.51     4493.09     51.06 o 
   4  14   0     4122.21     4120.91     53.00 o 
   5  14   0      255.86      264.58     25.53 o 
   6  14   0     2573.14     2563.79     75.04 o 
   7  14   0      301.30      288.72     23.21 o 
   8  14   0     1982.71     2102.09     54.87 o 
   9  14   0      366.84      347.01     23.05 o 
  10  14   0        0.78      164.60     82.72 o 
  11  14   0       12.47       43.38     19.02 o 
  12  14   0       37.16        3.46     21.66 o 
   1  15   0      119.03      123.90     20.52 o 
   2  15   0     3312.82     3172.42     26.95 o 
   3  15   0       70.91       87.54     20.79 o 
   4  15   0      936.19      903.04     26.16 o 
   5  15   0       10.94       40.03     23.53 o 
   6  15   0      707.80      714.81     22.87 o 
   7  15   0        2.40       25.34     35.33 o 
   8  15   0    13655.28    14638.25    510.64 o 
   9  15   0      380.33      422.22     20.70 o 
  10  15   0     6377.36     6431.31    266.37 o 
  11  15   0      351.30      385.14     37.84 o 
  12  15   0      257.07      168.09     25.28 o 
   0  16   0    14297.77    13885.42     81.01 o 
   1  16   0    32589.31    32284.08    112.54 o 
   2  16   0     7794.09     7972.14     59.61 o 
   3  16   0     4441.91     4968.04     39.32 o 
   4  16   0      627.47      658.65     22.36 o 
   5  16   0       35.71       63.86     21.82 o 
   6  16   0      147.22      159.61     21.92 o 
   7  16   0       53.41       95.77     20.66 o 
   8  16   0       21.64       89.98     32.79 o 
   9  16   0       59.21       97.73     41.53 o 
  10  16   0       26.98       32.42     18.84 o 
  11  16   0       20.89       41.94     19.51 o 
  12  16   0       27.15       59.87     36.73 o 
   1  17   0      689.70      723.74     28.39 o 
   2  17   0       16.85      -12.28     20.16 o 
   3  17   0     1574.05     1726.04     22.27 o 
   4  17   0        1.37       33.29     21.60 o 
   5  17   0      522.84      531.84     20.92 o 
   6  17   0      142.45      151.68     22.53 o 
   7  17   0     2096.51     2385.25     64.78 o 
   8  17   0       47.88       74.11     22.06 o 
   9  17   0     7207.03     7438.65    304.40 o 
  10  17   0       37.41       67.94     18.93 o 
  11  17   0      481.58      408.90     20.35 o 
   0  18   0     6927.97     6640.27     47.24 o 
   1  18   0     8271.52     8553.61     75.14 o 
   2  18   0     2397.58     2627.96     31.75 o 
   3  18   0     4566.82     5084.40     46.17 o 
   4  18   0     1322.56     1382.43     21.58 o 
   5  18   0      232.63      297.79     20.46 o 
   6  18   0      238.56      272.67     25.39 o 
   7  18   0        0.34       44.52     20.32 o 
   8  18   0       58.10       68.99     20.43 o 
   9  18   0       12.68       98.59     25.87 o 
  10  18   0        8.24        2.38     19.05 o 
  11  18   0       41.19       -6.28     18.99 o 
   1  19   0        0.41       24.66     18.59 o 
   2  19   0        0.21       14.51     19.39 o 
   3  19   0      235.79      277.94     20.85 o 
   4  19   0       59.89       86.83     19.99 o 
   5  19   0        0.05       60.06     19.19 o 
   6  19   0        0.52       10.49     22.74 o 
   7  19   0        0.43       64.23     20.91 o 
   8  19   0      394.09      487.48     30.10 o 
   9  19   0      229.79      252.90     28.46 o 
  10  19   0       70.79       81.71     19.31 o 
  11  19   0        3.12       44.35     23.73 o 
   0  20   0     2204.36     2191.38     53.86 o 
   1  20   0      192.46      227.37     19.70 o 
   2  20   0     1857.92     1942.95     21.13 o 
   3  20   0      349.60      376.45     19.53 o 
   4  20   0      210.70      255.39     19.72 o 
   5  20   0       13.16       50.21     20.68 o 
   6  20   0      268.67      375.47     21.44 o 
   7  20   0       25.49       37.07     20.11 o 
   8  20   0        2.49       32.73     22.94 o 
   9  20   0       87.06       94.08     18.74 o 
  10  20   0        1.59       38.75     22.20 o 
  11  20   0       21.37       39.48     18.79 o 
   1  21   0       24.42       20.56     18.44 o 
   2  21   0       78.03       86.40     19.92 o 
   3  21   0      317.77      346.55     18.99 o 
   4  21   0      176.27      214.33     19.84 o 
   5  21   0      941.10     1027.67     22.35 o 
   6  21   0      608.75      639.47     21.58 o 
   7  21   0     2378.76     2589.99    113.20 o 
   8  21   0        6.18       16.82     18.99 o 
   9  21   0      368.20      437.78     19.81 o 
  10  21   0       70.31      104.18     25.18 o 
  11  21   0      252.61      219.64     23.83 o 
   0  22   0      339.38      313.08     24.71 o 
   1  22   0    14857.76    15202.73    111.37 o 
   2  22   0      219.13      251.32     19.09 o 
   3  22   0     4799.56     5187.02     66.70 o 
   4  22   0        0.70       15.34     17.86 o 
   5  22   0     2671.79     2960.11     33.11 o 
   6  22   0        5.59      109.18     19.16 o 
   7  22   0     1498.36     1607.43     64.54 o 
   8  22   0        7.07       40.37     22.69 o 
   9  22   0        6.73       25.81     17.28 o 
  10  22   0       27.81       19.88     18.40 o 
   1  23   0      513.87      564.33     17.86 o 
   2  23   0      639.73      602.06     18.72 o 
   3  23   0     1199.55     1264.35     20.16 o 
   4  23   0     1243.88     1182.54     19.91 o 
   5  23   0     1224.21     1333.94     36.23 o 
   6  23   0     2018.81     2137.27     70.05 o 
   7  23   0     2637.70     2875.19    101.12 o 
   8  23   0     2181.34     2357.19     92.28 o 
   9  23   0      629.03      572.72     24.00 o 
  10  23   0      850.46      711.88     38.35 o 
   0  24   0     5559.91     5624.28    114.26 o 
   1  24   0      342.99      356.58     17.43 o 
   2  24   0     6280.76     6559.12    110.42 o 
   3  24   0       46.08       58.16     17.83 o 
   4  24   0     2275.73     2161.43     23.15 o 
   5  24   0        0.08       32.49     17.24 o 
   6  24   0     2139.83     2206.83     70.11 o 
   7  24   0        0.07       29.85     39.28 o 
   8  24   0      359.79      370.30     30.18 o 
   9  24   0        0.47       16.34     18.54 o 
  10  24   0       21.37       24.80     18.91 o 
   1  25   0      161.55      183.07     17.88 o 
   2  25   0      392.69      462.61     18.09 o 
   3  25   0       21.52       51.00     16.82 o 
   4  25   0       25.18       67.94     16.99 o 
   5  25   0      230.59      230.96     27.63 o 
   6  25   0      348.27      312.68     17.14 o 
   7  25   0       37.33       82.05     19.92 o 
   8  25   0     1437.32     1503.54     62.84 o 
   9  25   0       72.36       64.65     18.61 o 
  10  25   0      780.99      620.06     46.46 o 
   0  26   0      781.96      951.77     37.59 o 
   1  26   0     5631.31     5669.05     80.39 o 
   2  26   0      313.80      388.45     17.30 o 
   3  26   0      160.98      163.15     16.85 o 
   4  26   0      483.89      508.03     17.03 o 
   5  26   0     1330.75     1189.39     21.40 o 
   6  26   0      170.38      145.04     17.65 o 
   7  26   0        5.57       29.38     27.46 o 
   8  26   0       13.42       24.49     18.83 o 
   9  26   0        0.07       40.21     17.87 o 
   1  27   0        2.73       53.79     16.78 o 
   2  27   0        3.85       18.65     16.93 o 
   3  27   0       68.27       94.58     15.78 o 
   4  27   0       15.99       34.00     16.85 o 
   5  27   0      834.06      900.00     29.60 o 
   6  27   0       18.25       43.85     19.27 o 
   7  27   0       36.51       58.75     17.76 o 
   8  27   0        0.55       47.15     19.08 o 
   9  27   0       72.15       56.69     18.14 o 
   0  28   0      874.64      926.56     40.79 o 
   1  28   0      166.39      280.47     22.26 o 
   2  28   0      167.30      224.16     16.50 o 
   3  28   0        2.05        7.24     16.15 o 
   4  28   0       82.21      165.74     20.21 o 
   5  28   0      304.65      330.39     17.36 o 
   6  28   0        9.09       -2.80     17.55 o 
   7  28   0       69.46       74.19     18.01 o 
   8  28   0        0.96        1.64     18.45 o 
   9  28   0       31.49       41.76     28.21 o 
   1  29   0       13.02       54.49     15.82 o 
   2  29   0      406.74      377.24     19.98 o 
   3  29   0        5.27       41.83     20.01 o 
   4  29   0      707.82      743.61     19.01 o 
   5  29   0        8.86       46.98     16.01 o 
   6  29   0      552.29      533.57     25.65 o 
   7  29   0        5.94       39.56     27.74 o 
   8  29   0      382.32      300.84     29.84 o 
   0  30   0     8421.20     7999.12    351.05 o 
   1  30   0     1501.42     1320.74     26.15 o 
   2  30   0     1810.95     1692.95     31.25 o 
   3  30   0      637.36      731.73     25.99 o 
   4  30   0      666.79      630.70     15.50 o 
   5  30   0      108.41      112.78     19.07 o 
   6  30   0      296.78      254.42     22.91 o 
   7  30   0       26.67       -9.56     17.29 o 
   8  30   0       84.37       19.80     17.34 o 
   1  31   0       15.17       26.39     14.42 o 
   2  31   0       10.33       10.72     15.50 o 
   3  31   0       46.42       59.34     16.08 o 
   4  31   0       18.22       31.55     15.69 o 
   5  31   0      356.94      372.45     20.80 o 
   6  31   0       90.19       96.71     16.01 o 
   7  31   0      543.01      439.57     20.78 o 
   0  32   0       34.89        3.98     25.16 o 
   1  32   0     1387.31     1285.40     39.21 o 
   2  32   0      306.48      302.79     15.52 o 
   3  32   0      234.42      257.35     16.07 o 
   4  32   0      143.91      161.60     15.75 o 
   5  32   0      432.55      332.42     40.06 o 
   6  32   0       13.64       53.82     16.39 o 
   7  32   0       32.91       44.91     20.68 o 
   1  33   0        3.29       46.04     18.87 o 
   2  33   0       14.55       32.35     15.34 o 
   3  33   0        0.63       17.66     15.08 o 
   4  33   0       77.21       90.52     14.78 o 
   5  33   0      239.84      192.56     15.34 o 
   6  33   0      201.70      205.21     16.77 o 
   0  34   0      583.98      557.76     23.77 o 
   1  34   0       46.02       64.86     14.70 o 
   2  34   0        6.99       38.93     14.80 o 
   3  34   0       21.67       34.82     15.24 o 
   4  34   0        1.51       42.39     15.09 o 
   5  34   0        0.22        8.17     15.78 o 
   6  34   0       75.45       95.79     16.47 o 
   1  35   0        0.04       30.30     14.80 o 
   2  35   0       13.51       55.85     16.27 o 
   3  35   0        1.42       23.98     15.26 o 
   4  35   0       40.80       84.20     14.97 o 
   5  35   0       52.51       89.50     16.88 o 
   0  36   0       24.37      107.98     19.89 o 
   1  36   0      138.24      156.68     14.27 o 
   2  36   0      137.71      138.55     14.71 o 
   3  36   0      354.68      270.99     15.26 o 
   4  36   0       77.57       91.79     14.52 o 
   1  37   0       17.39       46.05     13.72 o 
   2  37   0        7.69       43.97     15.41 o 
   3  37   0      233.89      189.32     16.07 o 
   0  38   0      488.14      286.83     20.18 o 
   1  38   0      127.85      117.05     15.96 o 
 -13   0   1      281.36      194.94     27.88 o 
 -11   0   1      143.87      217.62     37.50 o 
  -9   0   1      127.13      163.89     36.49 o 
  -7   0   1     1088.62     1168.74     36.47 o 
  -5   0   1    14695.54    14777.22    163.97 o 
  -3   0   1    10008.42    10231.19    106.02 o 
   7   0   1     7154.56     6773.08    191.15 o 
   9   0   1     1105.58     1022.34     38.15 o 
  11   0   1       40.90       56.49     33.10 o 
  13   0   1       32.47       62.02     34.00 o 
 -13   1   1      360.58      304.74     23.70 o 
 -12   1   1      301.32      325.34     19.60 o 
 -11   1   1     1674.57     1682.58     27.28 o 
 -10   1   1      147.96      220.31     24.81 o 
  -9   1   1     1294.07     1256.96     25.07 o 
  -8   1   1      819.40     1023.37     55.28 o 
  -7   1   1     3132.32     3242.45     29.68 o 
  -6   1   1     2697.61     2811.29     53.66 o 
  -5   1   1    14153.57    14010.48     88.93 o 
  -4   1   1      144.93       97.16     31.55 o 
  -3   1   1     1228.79     1221.16     39.82 o 
  -2   1   1      720.02      537.83     51.72 o 
  -1   1   1       97.94      145.50     58.43 o 
   0   1   1     4762.72     5196.51     60.67 o 
   1   1   1      451.73      541.78     49.89 o 
   2   1   1      761.69      704.82     42.00 o 
   3   1   1     3182.90     3010.80     42.77 o 
   4   1   1      229.20      242.04     28.06 o 
   5   1   1    15837.41    15420.85     97.95 o 
   6   1   1       27.38      143.05     22.84 o 
   7   1   1     3260.34     3256.95     52.93 o 
   8   1   1      207.22      229.40     23.10 o 
   9   1   1     1296.52     1227.82     41.87 o 
  10   1   1       76.01       73.28     23.31 o 
  11   1   1     1423.97     1323.34     33.45 o 
  12   1   1      123.99      163.24     23.59 o 
  13   1   1      397.61      318.58     24.69 o 
 -13   2   1        4.03       23.96     18.80 o 
 -12   2   1      114.59      115.53     19.12 o 
 -11   2   1        6.63       24.15     22.49 o 
 -10   2   1        8.57       62.83     23.72 o 
  -9   2   1       58.15       83.35     22.20 o 
  -8   2   1       15.01       42.14     20.71 o 
  -7   2   1      176.49      214.65     23.86 o 
  -6   2   1     1120.36     1109.19     24.77 o 
  -5   2   1     1633.23     1526.48     30.71 o 
  -4   2   1      846.81      659.00     28.97 o 
  -3   2   1        2.21       28.23     41.18 o 
  -2   2   1      747.17     1111.44     48.19 o 
  -1   2   1      707.95      740.72     49.80 o 
   0   2   1    19946.57    21153.55    201.94 o 
   1   2   1        5.62       23.83     45.76 o 
   2   2   1    16081.53    17249.63    102.81 o 
   3   2   1     3271.96     3225.08     38.34 o 
   4   2   1     2050.26     2163.99     33.05 o 
   5   2   1      450.79      434.07     28.12 o 
   6   2   1      145.17      193.71     22.45 o 
   7   2   1     1066.04      993.31     23.27 o 
   8   2   1        8.47       38.24     23.85 o 
   9   2   1      684.74      601.09     22.88 o 
  10   2   1       21.37       84.81     25.58 o 
  11   2   1      693.10      666.81     24.74 o 
  12   2   1        0.41       19.39     23.34 o 
  13   2   1      151.26      132.43     23.21 o 
 -13   3   1        3.96       19.85     19.45 o 
 -12   3   1       50.23       57.14     19.66 o 
 -11   3   1        0.23       13.58     20.82 o 
 -10   3   1      457.28      430.25     22.77 o 
  -9   3   1       35.49       90.47     26.28 o 
  -8   3   1      447.50      462.50     24.57 o 
  -7   3   1      146.17      240.07     23.47 o 
  -6   3   1     3785.70     3850.54     34.53 o 
  -5   3   1     2626.14     2644.27     29.40 o 
  -4   3   1      917.58      815.44     31.27 o 
  -3   3   1     1961.73     1770.29     38.35 o 
  -2   3   1     2701.50     2744.29     48.31 o 
  -1   3   1      679.58      799.62     44.55 o 
   0   3   1      567.39      639.79     43.78 o 
   1   3   1     2180.44     2285.67     40.91 o 
   2   3   1      116.83      162.76     42.66 o 
   3   3   1      303.55      270.86     34.69 o 
   4   3   1      505.01      478.94     26.86 o 
   5   3   1      256.38      317.28     28.15 o 
   6   3   1     1158.36     1154.99     23.67 o 
   7   3   1       37.10       36.42     20.72 o 
   8   3   1      617.08      586.61     25.11 o 
   9   3   1       56.18       97.58     26.66 o 
  10   3   1      466.11      381.64     24.50 o 
  11   3   1        4.23       15.12     25.51 o 
  12   3   1       10.67       25.79     31.32 o 
  13   3   1       97.46       65.71     24.55 o 
 -13   4   1       10.59       22.52     18.00 o 
 -12   4   1        0.24       24.35     19.06 o 
 -11   4   1        4.77        0.47     21.73 o 
 -10   4   1        5.82       32.15     21.51 o 
  -9   4   1       52.08       80.94     23.47 o 
  -8   4   1       13.24       40.63     25.35 o 
  -7   4   1      154.04      163.07     23.54 o 
  -6   4   1     1054.47     1134.99     24.02 o 
  -5   4   1      434.22      495.53     29.07 o 
  -4   4   1     2143.36     2026.10     31.66 o 
  -3   4   1     1753.19     1705.85     37.78 o 
  -2   4   1     2602.12     2680.16     43.76 o 
  -1   4   1     4058.60     3961.40     48.83 o 
   0   4   1        3.17       26.44     40.55 o 
   1   4   1     2676.73     2542.60     39.15 o 
   2   4   1     1234.58     1173.88     36.34 o 
   3   4   1      500.91      476.31     35.27 o 
   4   4   1     2099.90     2008.65     31.62 o 
   5   4   1     9787.39     9698.69    107.49 o 
   6   4   1       20.23       70.80     26.92 o 
   7   4   1      387.50      418.19     22.10 o 
   8   4   1      111.03      135.99     24.08 o 
   9   4   1       49.29       77.56     26.24 o 
  10   4   1       82.07       70.55     24.82 o 
  11   4   1       46.59      110.38     27.74 o 
  12   4   1      136.01      174.29     25.33 o 
  13   4   1       72.96       66.49     20.99 o 
 -13   5   1       17.19       26.69     19.10 o 
 -12   5   1       38.47       46.45     21.36 o 
 -11   5   1      432.85      451.91     23.36 o 
 -10   5   1       80.96       70.46     22.11 o 
  -9   5   1     1204.64     1116.51     29.06 o 
  -8   5   1      374.87      422.02     21.59 o 
  -7   5   1     1751.84     1718.24     21.87 o 
  -6   5   1      483.39      464.90     22.75 o 
  -5   5   1      159.25      132.14     26.54 o 
  -4   5   1      223.35      274.12     29.73 o 
  -3   5   1     5392.88     5065.23     39.34 o 
  -2   5   1       80.52       96.17     37.80 o 
  -1   5   1       46.25       54.18     40.14 o 
   0   5   1      218.91      287.61     41.18 o 
   1   5   1       12.30       33.74     35.64 o 
   2   5   1       80.52       82.93     36.04 o 
   3   5   1      158.29      155.27     32.74 o 
   4   5   1     5935.87     5890.50     80.09 o 
   5   5   1      367.71      381.72     25.93 o 
   6   5   1     3197.56     3260.49     49.02 o 
   7   5   1      440.26      464.73     21.97 o 
   8   5   1        1.24       45.95     25.43 o 
   9   5   1      374.55      377.12     27.82 o 
  10   5   1      108.51      127.82     34.58 o 
  11   5   1      330.57      382.95     34.56 o 
  12   5   1        3.59       29.88     23.53 o 
  13   5   1       19.61       24.61     20.14 o 
 -13   6   1      107.16       92.81     20.53 o 
 -12   6   1       49.47       96.57     21.28 o 
 -11   6   1      125.96      153.13     22.31 o 
 -10   6   1       21.59       81.64     23.20 o 
  -9   6   1      106.87      147.91     23.63 o 
  -8   6   1        2.73       40.91     22.42 o 
  -7   6   1        0.73       30.86     21.45 o 
  -6   6   1      937.37      980.01     23.75 o 
  -5   6   1       36.39       54.18     27.54 o 
  -4   6   1     6406.29     6405.17     57.42 o 
  -3   6   1     9367.76     8824.44     75.08 o 
  -2   6   1     5979.87     5812.42     45.01 o 
  -1   6   1      360.43      288.95     39.17 o 
   0   6   1       10.09       50.14     37.28 o 
   1   6   1     2952.40     2934.54     36.93 o 
   2   6   1    12425.59    11805.48    110.98 o 
   3   6   1    23305.40    22061.32    255.45 o 
   4   6   1     5369.94     5365.46     71.70 o 
   5   6   1     5570.49     5519.21     78.55 o 
   6   6   1       42.64       95.65     23.82 o 
   7   6   1     1757.45     1840.23     27.71 o 
   8   6   1        1.25       34.16     29.48 o 
   9   6   1       47.55       58.69     27.59 o 
  10   6   1        0.19       33.82     27.10 o 
  11   6   1      124.03      158.41     26.48 o 
  12   6   1      230.78      230.85     24.83 o 
  13   6   1        0.22       59.53     25.78 o 
 -13   7   1       48.66       49.16     19.80 o 
 -12   7   1      568.55      580.38     25.34 o 
 -11   7   1       20.99       47.40     23.05 o 
 -10   7   1      433.25      464.65     24.09 o 
  -9   7   1        8.86       19.55     25.16 o 
  -8   7   1      888.87      963.47     30.22 o 
  -7   7   1      662.71     1061.17     26.01 o 
  -6   7   1     9532.97     9621.12    101.27 o 
  -5   7   1        3.00        9.69     26.94 o 
  -4   7   1    15924.43    16174.99    210.22 o 
  -3   7   1       72.41       44.91     32.25 o 
  -2   7   1     1897.90     1848.00     36.99 o 
  -1   7   1     3207.48     3298.09     40.95 o 
   0   7   1      765.75      881.14     35.66 o 
   1   7   1     1944.98     1824.27     34.63 o 
   2   7   1      491.88      459.17     30.94 o 
   3   7   1      840.06      897.53     32.33 o 
   4   7   1     8485.15     8380.37    142.30 o 
   5   7   1      433.43      470.83     22.38 o 
   6   7   1     6799.64     6965.24    156.97 o 
   7   7   1       31.07      149.77     26.78 o 
   8   7   1      197.39      208.38     25.36 o 
   9   7   1        1.23       19.61     27.22 o 
  10   7   1      194.23      204.14     28.09 o 
  11   7   1        3.43       28.32     25.30 o 
  12   7   1      455.77      462.65     26.98 o 
  13   7   1       33.74       26.54     30.52 o 
 -13   8   1        8.17       14.45     21.00 o 
 -12   8   1      140.44      198.20     23.05 o 
 -11   8   1        0.58       22.68     22.86 o 
 -10   8   1       62.22       81.45     23.50 o 
  -9   8   1       60.22       70.97     21.56 o 
  -8   8   1        6.51       42.89     22.35 o 
  -7   8   1      118.15      293.78     26.35 o 
  -6   8   1     3840.84     4074.90     72.64 o 
  -5   8   1     2580.24     2579.81     37.72 o 
  -4   8   1    20364.76    20681.49    264.95 o 
  -3   8   1     4286.69     3994.00     34.08 o 
  -2   8   1    10092.79     9614.53     59.41 o 
  -1   8   1       41.44       59.12     30.39 o 
   0   8   1    13373.46    14619.69     92.11 o 
   1   8   1      942.71      962.93     32.74 o 
   2   8   1    12206.25    11130.72    134.69 o 
   3   8   1     9914.36     9467.33    131.00 o 
   4   8   1    20360.67    20286.95    483.32 o 
   5   8   1     5341.44     5252.58     81.98 o 
   6   8   1     5341.94     5341.41     85.65 o 
   7   8   1       65.50      108.74     26.91 o 
   8   8   1      110.51      158.52     24.11 o 
   9   8   1        2.42       38.77     27.38 o 
  10   8   1       52.44       40.70     27.11 o 
  11   8   1        7.50       51.59     25.89 o 
  12   8   1       14.08       51.70     21.61 o 
 -12   9   1      315.75      325.36     21.49 o 
 -11   9   1      819.81      979.56     46.02 o 
 -10   9   1        3.06       13.14     24.26 o 
  -9   9   1      223.36      259.31     22.40 o 
  -8   9   1       13.93      134.06     23.32 o 
  -7   9   1     3252.01     3603.63     64.39 o 
  -6   9   1      714.87      858.92     25.02 o 
  -5   9   1     8294.48     8493.23     61.28 o 
  -4   9   1      387.30      354.40     28.68 o 
  -3   9   1     6157.51     5534.30     37.08 o 
  -2   9   1     3095.68     3004.38     34.30 o 
  -1   9   1     1413.44     1386.56     32.14 o 
   0   9   1    10112.16    10536.56     53.28 o 
   1   9   1     1247.22     1378.31     32.82 o 
   2   9   1      336.78      314.74     29.33 o 
   3   9   1       13.27       53.66     26.97 o 
   4   9   1     6987.94     7001.64    104.46 o 
   5   9   1     1876.05     1879.61     36.08 o 
   6   9   1     1970.35     2105.72     81.27 o 
   7   9   1      972.01     1024.40     31.44 o 
   8   9   1       21.32       57.22     25.36 o 
   9   9   1        6.41       35.85     28.97 o 
  10   9   1        2.96        1.42     26.79 o 
  11   9   1      298.19      344.45     23.45 o 
  12   9   1      283.90      280.44     22.30 o 
 -12  10   1        4.19       17.49     20.40 o 
 -11  10   1       47.41       56.58     24.46 o 
 -10  10   1        7.32       23.50     24.27 o 
  -9  10   1       23.50       22.08     22.96 o 
  -8  10   1        0.28       -4.79     22.55 o 
  -7  10   1      871.17      917.89     24.81 o 
  -6  10   1      248.68      254.75     25.68 o 
  -5  10   1     1142.49     1106.45     29.19 o 
  -4  10   1     1054.22     1070.87     25.51 o 
  -3  10   1      148.63       77.70     26.74 o 
  -2  10   1      284.67      279.23     26.47 o 
  -1  10   1        5.80       60.33     29.62 o 
   0  10   1       99.81       94.23     29.75 o 
   1  10   1      332.19      248.45     29.54 o 
   2  10   1       38.80       38.35     26.59 o 
   3  10   1      483.06      659.41     23.95 o 
   4  10   1     2472.98     2458.08     40.08 o 
   5  10   1       96.71      159.76     24.32 o 
   6  10   1      541.06      533.46     26.96 o 
   7  10   1      953.36      932.52     25.23 o 
   8  10   1      255.21      315.27     21.77 o 
   9  10   1       35.16       72.29     29.64 o 
  10  10   1       29.98       68.21     27.93 o 
  11  10   1       20.18       37.09     22.45 o 
  12  10   1       24.23       40.60     23.31 o 
 -12  11   1       63.68       48.97     20.40 o 
 -11  11   1       22.13       38.76     29.64 o 
 -10  11   1       79.50      146.06     25.00 o 
  -9  11   1        5.21       46.01     24.43 o 
  -8  11   1     1128.89     1226.96     23.45 o 
  -7  11   1     1201.94     1182.92     31.37 o 
  -6  11   1      154.11      179.85     25.77 o 
  -5  11   1      617.73      699.16     27.80 o 
  -4  11   1     1034.56     1004.98     23.12 o 
  -3  11   1     4090.21     3971.62     32.15 o 
  -2  11   1     2704.58     2450.32     27.38 o 
  -1  11   1        1.26       24.49     26.33 o 
   0  11   1      350.03      354.00     25.23 o 
   1  11   1       65.95       58.20     27.12 o 
   2  11   1      916.66      747.89     25.80 o 
   3  11   1     1634.55     1504.88     23.37 o 
   4  11   1     1050.53     1049.48     34.36 o 
   5  11   1      550.96      625.84     22.02 o 
   6  11   1      278.68      296.43     23.44 o 
   7  11   1     1066.40     1053.65     26.61 o 
   8  11   1     1426.14     1442.49     28.94 o 
   9  11   1        7.34       52.37     29.67 o 
  10  11   1        4.10       60.89     32.23 o 
  11  11   1        0.46       26.34     22.83 o 
  12  11   1      123.73      148.72     25.19 o 
 -12  12   1        0.10       38.16     19.77 o 
 -11  12   1       20.62       87.58     23.09 o 
 -10  12   1      109.66      158.24     20.92 o 
  -9  12   1       91.88      116.78     30.78 o 
  -8  12   1       55.59       94.05     20.58 o 
  -7  12   1      110.77      130.46     22.39 o 
  -6  12   1     1070.36     1146.00     40.25 o 
  -5  12   1       79.51      140.18     26.50 o 
  -4  12   1     2498.36     2411.73     28.77 o 
  -3  12   1      174.89      197.97     23.94 o 
  -2  12   1      501.56      513.35     25.38 o 
  -1  12   1      378.79      345.62     24.54 o 
   0  12   1      701.42     1009.82     26.09 o 
   1  12   1      184.79      189.13     23.85 o 
   2  12   1      590.03      586.65     23.86 o 
   3  12   1      862.30      786.28     23.18 o 
   4  12   1      282.26      295.31     24.79 o 
   5  12   1      309.68      335.99     24.65 o 
   6  12   1      760.89      763.29     25.51 o 
   7  12   1      117.85      173.27     25.50 o 
   8  12   1      801.69      880.20     22.72 o 
   9  12   1      809.07      791.79     26.52 o 
  10  12   1        0.24       -7.27     21.53 o 
  11  12   1      344.61      386.44     58.85 o 
  12  12   1       37.81       65.70     20.67 o 
 -12  13   1        1.88       43.01     19.48 o 
 -11  13   1      190.93      210.31     19.98 o 
 -10  13   1      959.82      984.06     47.44 o 
  -9  13   1       45.69       54.44     21.95 o 
  -8  13   1     6038.85     6165.58    102.43 o 
  -7  13   1       39.42       35.54     26.92 o 
  -6  13   1     2219.81     2208.69     31.56 o 
  -5  13   1      715.33      824.75     27.94 o 
  -4  13   1     4755.49     4532.42     39.69 o 
  -3  13   1     2033.25     2063.65     24.93 o 
  -2  13   1     3040.32     2965.73     25.81 o 
  -1  13   1      108.00      139.83     23.23 o 
   0  13   1     3078.30     3182.21     27.29 o 
   1  13   1     1047.68      922.34     23.38 o 
   2  13   1      116.52      123.22     22.67 o 
   3  13   1     5464.57     5326.88     58.85 o 
   4  13   1      813.66      792.55     25.23 o 
   5  13   1     1168.13     1181.49     29.67 o 
   6  13   1      388.47      454.93     27.87 o 
   7  13   1      267.17      360.06     24.05 o 
   8  13   1     2355.77     2504.77     53.94 o 
   9  13   1      535.71      550.54     33.21 o 
  10  13   1      534.32      558.02     25.69 o 
  11  13   1      320.45      362.44     24.11 o 
  12  13   1       15.82      -20.85     20.85 o 
 -12  14   1       24.16       52.46     20.39 o 
 -11  14   1       17.18       49.12     17.38 o 
 -10  14   1      223.91      212.40     20.68 o 
  -9  14   1       64.21      100.46     20.05 o 
  -8  14   1       35.15       96.09     21.51 o 
  -7  14   1       55.92      108.44     23.67 o 
  -6  14   1        5.80       86.35     23.91 o 
  -5  14   1     1150.94     1147.34     25.99 o 
  -4  14   1     1531.86     1466.97     24.91 o 
  -3  14   1    18829.85    18746.81    210.60 o 
  -2  14   1     2132.25     2070.48     24.56 o 
  -1  14   1    21611.91    21213.01    169.31 o 
   0  14   1     1683.34     1836.30     25.52 o 
   1  14   1    30695.75    30101.83    197.44 o 
   2  14   1     8093.12     7906.70     39.88 o 
   3  14   1    32016.91    32324.66    391.21 o 
   4  14   1     3826.19     3753.83     58.93 o 
   5  14   1     3574.11     3809.17     88.17 o 
   6  14   1        2.01       -6.50     25.12 o 
   7  14   1       74.70      142.71     22.87 o 
   8  14   1      456.17      449.51     24.94 o 
   9  14   1      174.65      181.25     21.99 o 
  10  14   1      475.04      454.93     38.90 o 
  11  14   1        6.62       54.48     25.70 o 
  12  14   1        9.03       40.72     20.34 o 
 -12  15   1        0.64       25.41     19.35 o 
 -11  15   1      716.81      638.90     35.60 o 
 -10  15   1      115.17      165.01     20.18 o 
  -9  15   1     4230.38     4222.51    126.28 o 
  -8  15   1     1170.89     1423.58     78.49 o 
  -7  15   1      475.85      480.65     23.54 o 
  -6  15   1     1417.79     1387.97     43.76 o 
  -5  15   1     1177.84     1197.88     23.21 o 
  -4  15   1       27.35       53.04     24.40 o 
  -3  15   1     4220.75     4173.99     28.38 o 
  -2  15   1      473.10      549.59     21.11 o 
  -1  15   1      579.55      506.56     21.49 o 
   0  15   1     1038.10     1018.12     21.02 o 
   1  15   1        7.53       47.39     42.88 o 
   2  15   1      189.20      228.54     20.47 o 
   3  15   1     2996.62     2922.21     24.38 o 
   4  15   1      219.79      225.37     21.68 o 
   5  15   1      665.79      751.42     23.85 o 
   6  15   1        9.10       84.52     21.95 o 
   7  15   1      116.14      134.32     24.11 o 
   8  15   1      192.55      206.60     42.78 o 
   9  15   1     1838.50     1884.86     81.03 o 
  10  15   1        3.77       25.27     20.57 o 
  11  15   1      465.95      438.99     35.21 o 
  12  15   1        7.07       17.76     28.26 o 
 -12  16   1        3.62       29.18     22.33 o 
 -11  16   1       22.83       31.67     20.58 o 
 -10  16   1       11.62        4.62     19.17 o 
  -9  16   1       61.31       88.41     29.69 o 
  -8  16   1       41.19       70.85     20.28 o 
  -7  16   1        6.99       81.64     21.78 o 
  -6  16   1        8.97       12.83     22.05 o 
  -5  16   1      360.68      403.12     21.91 o 
  -4  16   1      901.58      911.17     24.82 o 
  -3  16   1     3660.37     3611.92     25.61 o 
  -2  16   1     1164.36     1043.65     21.20 o 
  -1  16   1       57.83       55.90     20.61 o 
   0  16   1      612.82      467.82     19.88 o 
   1  16   1       31.38       25.06     19.18 o 
   2  16   1     1282.87     1091.49     20.58 o 
   3  16   1     1064.14     1015.60     26.55 o 
   4  16   1     1272.55     1280.90     29.68 o 
   5  16   1       85.39      119.75     22.29 o 
   6  16   1       49.25      128.09     24.15 o 
   7  16   1       12.49       34.23     23.28 o 
   8  16   1       94.22      111.13     23.50 o 
   9  16   1      192.18      229.46     22.57 o 
  10  16   1       21.50       19.79     20.12 o 
  11  16   1        7.31       37.02     21.23 o 
  12  16   1        1.67       34.85     33.33 o 
 -12  17   1        9.59       -2.39     43.15 o 
 -11  17   1       55.06       89.10     18.93 o 
 -10  17   1       92.05      136.66     19.64 o 
  -9  17   1       51.32      100.98     21.44 o 
  -8  17   1      391.55      429.46     20.26 o 
  -7  17   1        1.20      113.95     36.80 o 
  -6  17   1      152.42      135.89     22.23 o 
  -5  17   1       99.45      138.77     20.42 o 
  -4  17   1     3307.42     3337.98     27.85 o 
  -3  17   1        1.38       13.76     22.72 o 
  -2  17   1      261.20      242.28     20.16 o 
  -1  17   1      207.20      196.31     19.68 o 
   0  17   1       69.37      119.17     19.77 o 
   1  17   1       37.71       61.47     19.18 o 
   2  17   1      185.08      209.31     20.55 o 
   3  17   1      409.29      357.23     20.55 o 
   4  17   1      786.34      773.71     20.30 o 
   5  17   1       15.78       30.92     19.84 o 
   6  17   1      210.87      234.76     22.61 o 
   7  17   1        0.56       51.25     22.03 o 
   8  17   1      296.94      327.43     22.76 o 
   9  17   1       71.00      109.37     20.82 o 
  10  17   1        2.55       29.94     22.08 o 
  11  17   1       11.46       39.64     19.42 o 
 -11  18   1        3.45       16.31     21.26 o 
 -10  18   1       23.49       26.46     19.09 o 
  -9  18   1        8.02       31.14     22.11 o 
  -8  18   1        3.06       34.85     20.80 o 
  -7  18   1       66.69       62.84     21.27 o 
  -6  18   1       67.12       83.80     21.50 o 
  -5  18   1      126.25      137.13     20.53 o 
  -4  18   1     3329.55     3255.54     43.34 o 
  -3  18   1      276.49      312.93     21.14 o 
  -2  18   1        3.03       47.20     20.84 o 
  -1  18   1      813.03      792.25     20.73 o 
   0  18   1     7352.52     7090.76     65.32 o 
   1  18   1     1616.83     1512.33     22.38 o 
   2  18   1       40.85       64.74     20.29 o 
   3  18   1      905.05      873.72     22.42 o 
   4  18   1     3425.47     3452.26     47.80 o 
   5  18   1     1550.69     1610.76     39.06 o 
   6  18   1        7.50       40.25     21.49 o 
   7  18   1       36.52       37.11     19.19 o 
   8  18   1       27.27       32.81     20.34 o 
   9  18   1       31.76       42.88     19.59 o 
  10  18   1        0.72      -17.18     23.08 o 
  11  18   1       40.00       63.20     17.63 o 
 -11  19   1      158.39       96.98     19.38 o 
 -10  19   1        8.05       51.12     18.86 o 
  -9  19   1      191.67      219.75     27.75 o 
  -8  19   1       56.28       90.65     21.75 o 
  -7  19   1      941.00     1006.42     35.35 o 
  -6  19   1      188.04      225.71     21.53 o 
  -5  19   1      354.42      396.56     19.61 o 
  -4  19   1      101.48      130.41     21.12 o 
  -3  19   1      364.44      345.81     21.85 o 
  -2  19   1      373.24      320.29     20.52 o 
  -1  19   1     1168.95     1174.28     22.84 o 
   0  19   1        2.31       57.81     18.68 o 
   1  19   1      170.93      195.15     19.48 o 
   2  19   1      812.96      730.00     20.33 o 
   3  19   1        1.73       48.52     19.03 o 
   4  19   1     2039.73     2073.86     20.76 o 
   5  19   1       28.15       87.96     20.13 o 
   6  19   1      229.51      261.16     21.58 o 
   7  19   1      570.95      593.23     29.17 o 
   8  19   1      200.11      229.39     19.09 o 
   9  19   1      304.36      284.96     19.08 o 
  10  19   1        4.90       44.95     24.49 o 
  11  19   1      295.85      223.73     25.17 o 
 -11  20   1      118.70       99.32     22.11 o 
 -10  20   1       12.84       63.56     19.97 o 
  -9  20   1      137.51      135.88     20.07 o 
  -8  20   1        5.63       17.07     24.45 o 
  -7  20   1        0.21       34.10     21.47 o 
  -6  20   1      103.11      117.99     18.80 o 
  -5  20   1       41.28       55.60     21.03 o 
  -4  20   1      348.06      414.20     19.19 o 
  -3  20   1       66.00       53.00     21.17 o 
  -2  20   1      906.77      864.97     21.71 o 
  -1  20   1     6526.47     6584.91     78.36 o 
   0  20   1      929.24      944.25     21.49 o 
   1  20   1    10204.75    10223.53     73.75 o 
   2  20   1      457.90      467.41     19.35 o 
   3  20   1      319.90      395.94     19.43 o 
   4  20   1      340.09      364.65     18.59 o 
   5  20   1      285.04      348.57     26.61 o 
   6  20   1      101.65      125.07     19.27 o 
   7  20   1      977.85     1067.38     57.18 o 
   8  20   1        4.48       21.57     18.27 o 
   9  20   1       56.98       80.15     19.40 o 
  10  20   1       34.12       98.85     19.18 o 
  11  20   1        3.56       35.10     25.66 o 
 -11  21   1      101.21      119.74     21.98 o 
 -10  21   1      185.49      163.00     21.04 o 
  -9  21   1      168.15      196.72     19.37 o 
  -8  21   1      933.59     1029.20     34.92 o 
  -7  21   1     1969.91     2007.13     80.74 o 
  -6  21   1     2243.91     2420.40     53.25 o 
  -5  21   1      711.68      667.06     20.61 o 
  -4  21   1      402.07      398.46     19.35 o 
  -3  21   1      127.04      163.55     20.00 o 
  -2  21   1       98.97      134.54     20.56 o 
  -1  21   1      526.91      533.47     23.39 o 
   0  21   1      267.29      306.71     18.81 o 
   1  21   1      251.78      253.83     20.51 o 
   2  21   1      276.11      308.73     19.39 o 
   3  21   1      343.54      364.40     19.04 o 
   4  21   1     1510.26     1524.49     24.22 o 
   5  21   1        0.29       -5.89     18.01 o 
   6  21   1     1809.79     1902.83     50.05 o 
   7  21   1      290.71      323.13     23.51 o 
   8  21   1      826.48      881.34     50.89 o 
   9  21   1       54.71       65.40     19.88 o 
  10  21   1      329.23      354.04     18.16 o 
  11  21   1      151.07      156.95     17.70 o 
 -10  22   1       18.26       10.44     19.03 o 
  -9  22   1      145.46      119.03     25.73 o 
  -8  22   1       17.90       43.98     19.37 o 
  -7  22   1       53.27       89.47     28.26 o 
  -6  22   1     2111.13     2192.48     61.04 o 
  -5  22   1       17.71       42.58     18.36 o 
  -4  22   1     5508.91     5345.08     61.18 o 
  -3  22   1      551.04      552.92     18.88 o 
  -2  22   1     4637.32     4806.93     34.44 o 
  -1  22   1       11.21       32.85     19.99 o 
   0  22   1      850.93     1029.45     25.87 o 
   1  22   1       56.92       90.26     18.21 o 
   2  22   1     5799.18     6277.20     59.38 o 
   3  22   1       36.98       42.83     17.32 o 
   4  22   1     4954.93     4934.64     69.25 o 
   5  22   1       30.97       64.26     23.32 o 
   6  22   1     2813.22     2954.16    105.46 o 
   7  22   1        0.78       20.68     19.09 o 
   8  22   1      198.69      263.67     20.12 o 
   9  22   1       83.60      127.10     18.12 o 
  10  22   1       35.28       57.55     17.49 o 
 -10  23   1      309.86      308.16     26.79 o 
  -9  23   1      112.14      115.18     17.55 o 
  -8  23   1      792.75      781.86     29.45 o 
  -7  23   1     1471.71     1593.95     57.46 o 
  -6  23   1     2905.38     2956.62     89.02 o 
  -5  23   1     1332.55     1356.10     26.36 o 
  -4  23   1     1552.96     1488.33     18.95 o 
  -3  23   1      626.15      621.93     18.86 o 
  -2  23   1     1076.98     1139.41     19.98 o 
  -1  23   1       33.96       56.59     17.01 o 
   0  23   1      684.87      687.34     17.67 o 
   1  23   1       76.44       89.16     17.66 o 
   2  23   1       10.70       38.57     17.73 o 
   3  23   1      472.95      525.02     18.57 o 
   4  23   1     1496.53     1489.81     28.89 o 
   5  23   1      120.95      142.44     18.12 o 
   6  23   1     1757.75     1845.52     50.68 o 
   7  23   1      554.47      578.86     25.17 o 
   8  23   1      166.38      225.34     25.54 o 
   9  23   1       50.49       54.88     21.51 o 
  10  23   1      268.30      256.21     19.18 o 
 -10  24   1      103.80       84.02     24.15 o 
  -9  24   1        6.44       35.22     18.10 o 
  -8  24   1       24.68       57.65     27.50 o 
  -7  24   1      142.04      228.39     28.33 o 
  -6  24   1      493.77      488.74     17.26 o 
  -5  24   1      193.83      215.45     19.08 o 
  -4  24   1      405.61      391.43     19.25 o 
  -3  24   1     1462.47     1438.24     19.20 o 
  -2  24   1       24.88       49.81     19.06 o 
  -1  24   1     3589.31     3717.91     37.49 o 
   0  24   1        1.90       32.14     18.92 o 
   1  24   1     5080.65     5183.54     40.30 o 
   2  24   1      164.85      184.78     16.85 o 
   3  24   1     1939.31     1985.58     20.13 o 
   4  24   1       59.58       62.67     18.32 o 
   5  24   1      471.02      605.04     20.77 o 
   6  24   1       96.42      104.73     19.22 o 
   7  24   1      633.96      644.26     24.43 o 
   8  24   1       29.33       60.86     18.26 o 
   9  24   1        0.63        6.88     17.18 o 
  10  24   1       27.36       69.17     19.02 o 
 -10  25   1       11.33      -13.76     17.79 o 
  -9  25   1       44.08       59.14     17.92 o 
  -8  25   1       33.39       83.32     19.05 o 
  -7  25   1       32.14       38.93     18.49 o 
  -6  25   1      325.05      308.58     17.75 o 
  -5  25   1      257.82      238.28     17.29 o 
  -4  25   1      631.44      603.09     18.02 o 
  -3  25   1        1.78       46.07     17.98 o 
  -2  25   1       18.77       27.91     18.31 o 
  -1  25   1      225.60      262.67     20.65 o 
   0  25   1      361.52      293.83     17.49 o 
   1  25   1        2.06       65.93     18.15 o 
   2  25   1        4.68       10.96     17.44 o 
   3  25   1      662.68      641.74     19.61 o 
   4  25   1      425.95      433.94     17.20 o 
   5  25   1       88.59      111.60     17.63 o 
   6  25   1      280.87      266.59     22.67 o 
   7  25   1       55.98       59.61     17.12 o 
   8  25   1        2.62       35.95     18.19 o 
   9  25   1       65.06       64.69     18.06 o 
  10  25   1        1.12       55.38     43.01 o 
  -9  26   1       23.07       23.42     17.77 o 
  -8  26   1       48.36       78.75     20.97 o 
  -7  26   1        7.04       21.70     17.65 o 
  -6  26   1      108.80      111.85     23.64 o 
  -5  26   1       41.54       83.14     18.48 o 
  -4  26   1      272.58      328.72     17.31 o 
  -3  26   1       94.87       90.29     16.78 o 
  -2  26   1      416.98      421.37     16.84 o 
  -1  26   1      345.38      353.70     22.53 o 
   0  26   1     4235.13     4201.93     58.74 o 
   1  26   1      621.80      632.31     23.73 o 
   2  26   1      594.76      637.41     17.80 o 
   3  26   1      225.17      272.20     21.50 o 
   4  26   1       67.65       92.61     16.50 o 
   5  26   1      628.21      627.28     24.54 o 
   6  26   1        2.74      -22.22     22.22 o 
   7  26   1       57.11       84.09     22.12 o 
   8  26   1       27.50       74.66     18.01 o 
   9  26   1        1.46       67.97     22.97 o 
  -9  27   1       25.98       60.34     17.61 o 
  -8  27   1      191.58      177.19     17.56 o 
  -7  27   1        6.49       23.27     23.79 o 
  -6  27   1      508.12      549.97     32.85 o 
  -5  27   1       42.84       37.28     17.49 o 
  -4  27   1      377.26      373.35     24.70 o 
  -3  27   1       48.37       78.46     16.57 o 
  -2  27   1      129.45      169.22     15.95 o 
  -1  27   1       82.97      119.16     16.09 o 
   0  27   1       23.02       98.73     18.84 o 
   1  27   1       88.65      129.28     16.90 o 
   2  27   1       41.47       65.14     16.32 o 
   3  27   1      150.56      174.91     18.18 o 
   4  27   1      165.46      216.65     16.54 o 
   5  27   1      293.92      304.28     31.65 o 
   6  27   1      162.71      241.41     38.39 o 
   7  27   1      101.29       96.13     18.22 o 
   8  27   1      103.52      120.45     17.20 o 
   9  27   1       54.90       52.00     19.68 o 
  -9  28   1        1.00       28.29     17.64 o 
  -8  28   1        0.12        6.45     26.24 o 
  -7  28   1       79.83       66.39     21.93 o 
  -6  28   1      116.76      101.24     16.21 o 
  -5  28   1      492.37      459.71     22.91 o 
  -4  28   1      182.31      192.50     16.47 o 
  -3  28   1      285.62      312.38     16.71 o 
  -2  28   1       22.74       63.24     16.27 o 
  -1  28   1      446.02      521.46     16.84 o 
   0  28   1     1444.48     1583.29     41.25 o 
   1  28   1      584.95      707.72     26.09 o 
   2  28   1       98.73      165.56     16.26 o 
   3  28   1      489.38      564.83     16.90 o 
   4  28   1      345.06      395.40     16.82 o 
   5  28   1      270.15      280.90     20.47 o 
   6  28   1      239.56      217.06     17.01 o 
   7  28   1       19.96        5.78     20.36 o 
   8  28   1      144.34      151.12     18.69 o 
   9  28   1       18.28       46.05     37.68 o 
  -8  29   1        3.81        4.67     19.67 o 
  -7  29   1      789.89      739.59     55.83 o 
  -6  29   1       50.02        6.17     23.98 o 
  -5  29   1      929.64      900.90     43.19 o 
  -4  29   1        9.38       48.91     16.33 o 
  -3  29   1      564.68      544.14     16.60 o 
  -2  29   1       40.42       42.23     16.05 o 
  -1  29   1      938.86      888.76     19.42 o 
   0  29   1      390.01      375.65     15.37 o 
   1  29   1       48.89       56.93     18.45 o 
   2  29   1      168.27      195.01     14.79 o 
   3  29   1      158.13      219.63     28.51 o 
   4  29   1        0.77       16.26     15.19 o 
   5  29   1      692.74      669.57     30.49 o 
   6  29   1        0.06       35.29     17.67 o 
   7  29   1      363.11      320.39     19.10 o 
   8  29   1       15.27       30.75     20.21 o 
  -8  30   1       32.73       56.92     23.33 o 
  -7  30   1       12.48      -11.43     17.66 o 
  -6  30   1       68.24       61.91     16.93 o 
  -5  30   1      377.54      340.39     22.24 o 
  -4  30   1      141.05      145.49     15.00 o 
  -3  30   1      216.29      224.98     16.59 o 
  -2  30   1      585.94      582.97     16.36 o 
  -1  30   1     3259.21     3173.35     63.38 o 
   0  30   1     1022.30     1063.58     32.04 o 
   1  30   1     4243.49     4065.09     90.43 o 
   2  30   1      669.49      742.54     24.94 o 
   3  30   1      605.61      605.43     21.63 o 
   4  30   1      220.26      252.21     15.81 o 
   5  30   1      495.78      469.29     33.83 o 
   6  30   1       55.09       64.17     31.81 o 
   7  30   1      218.22      207.06     32.12 o 
   8  30   1       43.83       64.39     17.52 o 
  -7  31   1      145.84      169.73     16.77 o 
  -6  31   1      425.70      375.05     15.80 o 
  -5  31   1      124.67      134.82     17.25 o 
  -4  31   1      168.69      180.15     15.50 o 
  -3  31   1       31.52       62.86     15.67 o 
  -2  31   1        4.21       44.07     15.77 o 
  -1  31   1       98.56      131.88     15.66 o 
   0  31   1        1.27       67.28     21.51 o 
   1  31   1       27.89       62.50     15.97 o 
   2  31   1        0.23       38.61     18.62 o 
   3  31   1       15.78       34.64     14.97 o 
   4  31   1       63.45       79.62     15.54 o 
   5  31   1      227.53      189.35     15.45 o 
   6  31   1      161.69      167.68     15.50 o 
   7  31   1       66.37       22.30     21.95 o 
  -7  32   1        2.98       -3.63     15.47 o 
  -6  32   1       81.46       67.95     15.99 o 
  -5  32   1       50.13       72.03     18.61 o 
  -4  32   1      261.31      291.24     17.43 o 
  -3  32   1       42.96       43.98     15.24 o 
  -2  32   1      108.63      165.12     15.20 o 
  -1  32   1       26.86       15.09     24.67 o 
   0  32   1     1144.20     1228.22     22.11 o 
   1  32   1       33.44       66.73     15.23 o 
   2  32   1       57.59       76.38     14.20 o 
   3  32   1      235.88      221.59     15.48 o 
   4  32   1       76.11      131.63     15.54 o 
   5  32   1       49.88       40.85     15.60 o 
   6  32   1       16.54       98.50     17.75 o 
   7  32   1        9.67       32.00     17.27 o 
  -6  33   1       80.24       97.26     22.80 o 
  -5  33   1      228.48      193.42     15.35 o 
  -4  33   1       30.36       37.53     15.31 o 
  -3  33   1       50.37       65.00     14.55 o 
  -2  33   1       31.99       64.27     17.21 o 
  -1  33   1       20.52       35.38     15.56 o 
   0  33   1       65.42       95.06     16.92 o 
   1  33   1       20.74       41.73     14.88 o 
   2  33   1        2.39       24.78     15.20 o 
   3  33   1       21.64       12.96     15.31 o 
   4  33   1      148.16      144.97     14.47 o 
   5  33   1       16.19       40.36     19.74 o 
   6  33   1       94.92       84.04     14.74 o 
  -6  34   1       63.54       62.91     26.94 o 
  -5  34   1       79.81       78.62     16.68 o 
  -4  34   1       34.10       16.92     15.61 o 
  -3  34   1        9.23       25.84     15.02 o 
  -2  34   1       16.54       55.59     14.86 o 
  -1  34   1      524.08      449.09     25.25 o 
   0  34   1      167.83      165.42     14.78 o 
   1  34   1      677.82      578.79     25.42 o 
   2  34   1        9.61       39.47     13.94 o 
   3  34   1       24.34       34.54     14.69 o 
   4  34   1       41.17       55.95     14.17 o 
   5  34   1       88.43      108.98     15.28 o 
   6  34   1        8.24       16.31     41.31 o 
  -5  35   1       73.32       68.67     16.57 o 
  -4  35   1        4.86       31.35     15.47 o 
  -3  35   1      128.09       75.78     14.04 o 
  -2  35   1       47.71       92.03     20.36 o 
  -1  35   1       16.71       27.20     15.46 o 
   0  35   1       30.10       34.72     14.66 o 
   1  35   1        4.64       31.18     23.68 o 
   2  35   1       51.42       87.48     15.04 o 
   3  35   1       20.24       29.52     14.50 o 
   4  35   1      323.95      251.45     26.71 o 
   5  35   1       37.41       55.18     16.47 o 
  -4  36   1      828.60      704.72     33.88 o 
  -3  36   1       71.26       68.16     15.31 o 
  -2  36   1     1596.84     1340.97     29.84 o 
  -1  36   1       41.45       47.81     15.06 o 
   0  36   1     1197.40     1093.54     39.62 o 
   1  36   1      114.93      120.08     14.37 o 
   2  36   1     2036.16     1842.63     49.00 o 
   3  36   1      349.77      275.11     15.58 o 
   4  36   1      811.40      694.85     35.92 o 
  -3  37   1        4.80       17.56     14.13 o 
  -2  37   1      416.20      319.96     28.71 o 
  -1  37   1        9.59       49.90     13.42 o 
   0  37   1       83.23       99.08     18.95 o 
   1  37   1        0.48       23.95     19.10 o 
   2  37   1        4.92       40.16     15.13 o 
   3  37   1        2.25        7.80     16.15 o 
  -1  38   1      170.52      164.88     25.33 o 
   0  38   1       37.54       14.87     14.58 o 
   1  38   1      199.20      128.21     26.26 o 
 -12   0   2      405.43      469.72     27.51 o 
 -10   0   2       18.58       62.48     27.57 o 
  -8   0   2        9.93       34.61     36.83 o 
  -6   0   2      980.80     1019.88     38.03 o 
  -4   0   2     1126.10     1144.01     46.33 o 
  -2   0   2     3921.17     3351.88     74.20 o 
   2   0   2    28865.22    26488.04    509.21 o 
   4   0   2    14786.46    14449.30    215.25 o 
   6   0   2     7587.53     7514.05     72.67 o 
   8   0   2     1936.74     1726.82     38.25 o 
  10   0   2       20.68       81.55     33.65 o 
  12   0   2        1.72       47.52     34.77 o 
 -13   1   2       66.31       55.78     19.99 o 
 -12   1   2      667.61      724.28     21.08 o 
 -11   1   2      518.26      526.34     21.60 o 
 -10   1   2      291.32      405.89     25.69 o 
  -9   1   2      725.23      678.49     25.88 o 
  -8   1   2      570.44      588.22     26.88 o 
  -7   1   2     3548.42     3489.96     77.21 o 
  -6   1   2     5258.13     5308.64     53.44 o 
  -5   1   2    17750.13    17270.07    185.85 o 
  -4   1   2      599.33      624.27     33.06 o 
  -3   1   2     7183.47     6689.76     44.08 o 
  -2   1   2      152.80      227.74     46.61 o 
  -1   1   2     1067.39     1392.25     50.89 o 
   0   1   2      513.41      441.07     47.56 o 
   1   1   2      504.09      607.77     43.48 o 
   2   1   2     1470.58     1446.34     44.81 o 
   3   1   2      354.04      384.79     33.25 o 
   4   1   2     4662.78     4450.28     32.45 o 
   5   1   2      319.18      279.22     23.35 o 
   6   1   2     3668.67     3661.42     42.72 o 
   7   1   2      192.57      289.18     26.41 o 
   8   1   2      892.41      929.23     28.93 o 
   9   1   2       80.36       91.80     25.04 o 
  10   1   2      612.39      659.34     26.02 o 
  11   1   2       37.23       60.24     23.63 o 
  12   1   2      465.25      439.54     34.01 o 
  13   1   2       49.61       71.92     24.44 o 
 -13   2   2      236.14      206.78     20.17 o 
 -12   2   2       50.75       77.05     19.62 o 
 -11   2   2      134.98      161.14     20.38 o 
 -10   2   2      369.39      394.32     22.82 o 
  -9   2   2       46.88       66.89     22.71 o 
  -8   2   2      655.58      674.92     36.52 o 
  -7   2   2       36.79       87.80     29.26 o 
  -6   2   2     2939.70     2855.73     28.94 o 
  -5   2   2     5543.60     5385.09     38.38 o 
  -4   2   2     4455.57     4199.60     33.95 o 
  -3   2   2     1497.53     1392.85     37.77 o 
  -2   2   2     1251.40     1073.82     45.96 o 
  -1   2   2     1279.33      915.25     42.79 o 
   0   2   2     1477.96     1732.40     45.97 o 
   1   2   2     9182.36     8287.35     75.19 o 
   2   2   2      637.62      613.02     36.93 o 
   3   2   2       27.76       40.28     33.52 o 
   4   2   2       47.87       50.22     29.68 o 
   5   2   2     7832.62     7540.15     86.67 o 
   6   2   2      430.75      432.75     22.87 o 
   7   2   2      123.98      143.28     24.41 o 
   8   2   2      977.64      904.81     24.05 o 
   9   2   2        1.20       29.54     24.71 o 
  10   2   2     1019.43      989.67     26.18 o 
  11   2   2       19.65       19.43     23.70 o 
  12   2   2      671.04      660.69     30.33 o 
  13   2   2        6.13       32.40     22.64 o 
 -13   3   2      104.96       97.18     19.49 o 
 -12   3   2       99.14      116.22     19.27 o 
 -11   3   2        2.17        6.11     20.46 o 
 -10   3   2      262.08      253.51     22.83 o 
  -9   3   2      299.74      324.31     23.89 o 
  -8   3   2       44.11      103.77     23.35 o 
  -7   3   2      205.35      223.95     26.20 o 
  -6   3   2      720.11      702.39     23.88 o 
  -5   3   2     7600.27     7313.01     53.02 o 
  -4   3   2       83.30      113.35     27.14 o 
  -3   3   2      626.45      593.51     34.25 o 
  -2   3   2      808.32      674.28     41.54 o 
  -1   3   2      168.34      168.68     39.02 o 
   0   3   2    18502.79    18605.54    199.41 o 
   1   3   2        1.24       -1.53     38.26 o 
   2   3   2     8581.84     7940.47     54.63 o 
   3   3   2      348.64      368.50     30.28 o 
   4   3   2     3924.77     3778.09     29.90 o 
   5   3   2     5762.56     5611.35     57.68 o 
   6   3   2      881.47      898.24     23.10 o 
   7   3   2       18.55       67.23     25.40 o 
   8   3   2        3.75       16.77     23.19 o 
   9   3   2       34.48       47.41     24.53 o 
  10   3   2       66.49      144.43     25.12 o 
  11   3   2        2.25       29.61     26.06 o 
  12   3   2        4.39       11.33     23.73 o 
  13   3   2       18.68       -0.58     24.67 o 
 -13   4   2       25.94       35.23     18.82 o 
 -12   4   2       39.95       66.58     18.86 o 
 -11   4   2       54.63       96.49     19.78 o 
 -10   4   2        0.35       55.34     23.15 o 
  -9   4   2       18.91       55.05     20.80 o 
  -8   4   2      278.50      300.05     21.79 o 
  -7   4   2      860.62      860.27     25.73 o 
  -6   4   2     1056.31      999.49     22.79 o 
  -5   4   2    11252.89    11084.05    108.58 o 
  -4   4   2     2092.14     2080.93     30.12 o 
  -3   4   2       40.86       36.80     32.88 o 
  -2   4   2     9044.76     8809.54     95.51 o 
  -1   4   2     1155.11     1070.34     38.05 o 
   0   4   2       55.77       53.84     37.69 o 
   1   4   2      538.11      572.15     34.83 o 
   2   4   2     5325.12     5014.70     42.62 o 
   3   4   2     1657.40     1419.30     32.39 o 
   4   4   2     1116.33     1128.84     26.50 o 
   5   4   2      117.27      168.77     23.18 o 
   6   4   2     3637.95     3458.22     47.75 o 
   7   4   2      558.92      566.42     29.70 o 
   8   4   2      164.47      146.57     23.94 o 
   9   4   2        9.63       13.36     25.20 o 
  10   4   2        2.97       47.60     24.75 o 
  11   4   2      408.84      486.40     25.23 o 
  12   4   2      203.59      217.25     34.43 o 
  13   4   2      202.51      185.79     33.09 o 
 -13   5   2      136.57      110.93     20.65 o 
 -12   5   2       60.04      102.19     19.12 o 
 -11   5   2      144.49      211.05     20.29 o 
 -10   5   2      516.75      511.30     22.99 o 
  -9   5   2       88.40       99.29     23.88 o 
  -8   5   2      929.52      950.61     23.41 o 
  -7   5   2        9.85       54.22     22.27 o 
  -6   5   2      467.20      467.87     24.97 o 
  -5   5   2     1594.99     1639.76     28.05 o 
  -4   5   2     3813.78     3944.97     46.11 o 
  -3   5   2     3971.01     3509.65     35.32 o 
  -2   5   2     3817.03     3605.08     38.74 o 
  -1   5   2       99.92      102.92     36.20 o 
   0   5   2        8.20       25.60     34.36 o 
   1   5   2      593.69      615.65     35.71 o 
   2   5   2      397.40      360.62     30.47 o 
   3   5   2     4421.27     4156.41     42.08 o 
   4   5   2       54.49       84.19     23.29 o 
   5   5   2    19119.86    19267.98    190.83 o 
   6   5   2       20.32       47.33     24.67 o 
   7   5   2     1872.74     1911.43     48.02 o 
   8   5   2      131.63      155.75     28.97 o 
   9   5   2       25.60       34.02     40.34 o 
  10   5   2      156.89      145.92     24.93 o 
  11   5   2       57.00       79.06     25.98 o 
  12   5   2       57.67       75.05     24.01 o 
 -13   6   2        7.63       12.95     19.62 o 
 -12   6   2      287.73      337.92     20.41 o 
 -11   6   2       89.51      121.14     20.49 o 
 -10   6   2       34.23       56.92     23.54 o 
  -9   6   2      289.85      312.36     31.09 o 
  -8   6   2       25.56       79.51     21.79 o 
  -7   6   2      804.86      873.08     28.42 o 
  -6   6   2     1321.20     1375.28     26.91 o 
  -5   6   2    10746.59    10977.51    113.05 o 
  -4   6   2        3.37        4.60     27.07 o 
  -3   6   2     6878.78     6912.24     55.05 o 
  -2   6   2     1516.88     1558.36     33.89 o 
  -1   6   2     2311.20     2241.13     36.25 o 
   0   6   2    13445.10    14153.11    144.12 o 
   1   6   2     1964.36     1863.64     33.22 o 
   2   6   2     3790.05     3607.83     39.25 o 
   3   6   2     5470.18     5440.76     62.91 o 
   4   6   2     9687.52    10170.09     67.31 o 
   5   6   2      231.59      271.24     23.36 o 
   6   6   2     6471.08     6659.23     82.63 o 
   7   6   2        7.03       22.37     25.09 o 
   8   6   2      208.69      256.80     33.95 o 
   9   6   2      135.10      169.96     26.46 o 
  10   6   2       39.89       70.90     25.52 o 
  11   6   2       47.27       79.43     25.19 o 
  12   6   2      139.28      155.07     30.75 o 
 -13   7   2      359.60      272.01     19.42 o 
 -12   7   2        3.43       29.67     19.71 o 
 -11   7   2      351.55      439.09     23.64 o 
 -10   7   2       13.09       59.89     28.47 o 
  -9   7   2        9.06       21.25     24.22 o 
  -8   7   2      609.73      650.53     22.78 o 
  -7   7   2     4039.03     4184.34     39.21 o 
  -6   7   2     2611.72     2656.27     30.50 o 
  -5   7   2    13641.02    14048.27    137.04 o 
  -4   7   2     2756.35     2791.12     31.00 o 
  -3   7   2    14995.74    14071.56    114.00 o 
  -2   7   2       96.75      108.01     31.39 o 
  -1   7   2      260.05      289.02     31.93 o 
   0   7   2      453.43      393.37     32.09 o 
   1   7   2        4.26       32.97     32.15 o 
   2   7   2      193.88      237.20     28.69 o 
   3   7   2      205.39      254.81     24.74 o 
   4   7   2     1518.51     1589.74     25.76 o 
   5   7   2     6957.27     7162.38     58.68 o 
   6   7   2      976.73     1037.79     26.01 o 
   7   7   2     3191.91     3221.44     64.52 o 
   8   7   2      232.73      207.98     27.95 o 
   9   7   2       10.61       53.12     26.32 o 
  10   7   2        2.28       23.82     25.71 o 
  11   7   2      217.05      239.32     25.57 o 
  12   7   2       34.64       23.67     24.21 o 
 -13   8   2      186.53      179.29     26.91 o 
 -12   8   2        1.78       46.61     18.72 o 
 -11   8   2       32.63       61.37     21.23 o 
 -10   8   2       26.88       45.02     22.74 o 
  -9   8   2       14.20       61.38     22.30 o 
  -8   8   2       38.38       56.03     22.31 o 
  -7   8   2      354.57      449.16     25.98 o 
  -6   8   2     1344.10     1463.69     27.21 o 
  -5   8   2     4273.89     4518.49     38.96 o 
  -4   8   2     1943.45     2071.74     26.70 o 
  -3   8   2    11466.09    11111.67     72.94 o 
  -2   8   2      626.00      537.87     29.36 o 
  -1   8   2      108.24      191.72     29.96 o 
   0   8   2       64.53       49.57     28.97 o 
   1   8   2      255.78      271.75     28.99 o 
   2   8   2      957.91      880.51     29.03 o 
   3   8   2    16427.23    15636.68    203.32 o 
   4   8   2     4123.33     4100.85     42.39 o 
   5   8   2     8513.98     8575.31    126.73 o 
   6   8   2      682.25      683.83     24.41 o 
   7   8   2     1571.18     1484.02     29.27 o 
   8   8   2      796.63      789.86     25.79 o 
   9   8   2        7.76        1.30     28.02 o 
  10   8   2      118.35      118.62     26.15 o 
  11   8   2        5.80       33.09     25.34 o 
  12   8   2       49.19       77.53     24.41 o 
 -12   9   2      540.60      538.20     20.10 o 
 -11   9   2        2.04       26.69     19.61 o 
 -10   9   2      434.40      486.59     26.10 o 
  -9   9   2       28.24       67.33     22.35 o 
  -8   9   2      239.97      325.42     22.36 o 
  -7   9   2     2326.81     2237.27     29.58 o 
  -6   9   2     7182.20     7488.42     82.13 o 
  -5   9   2      131.01      141.75     26.03 o 
  -4   9   2    15102.69    14975.32     86.49 o 
  -3   9   2     1166.23     1177.23     27.42 o 
  -2   9   2     3114.34     2972.19     30.22 o 
  -1   9   2     1660.51     1958.13     28.64 o 
   0   9   2     5326.37     5513.68     38.26 o 
   1   9   2     1460.73     1594.64     28.28 o 
   2   9   2        0.73       18.44     25.08 o 
   3   9   2     8130.72     8293.12     93.90 o 
   4   9   2      112.05       94.55     23.22 o 
   5   9   2     3099.30     3188.35     52.49 o 
   6   9   2      603.48      609.05     23.91 o 
   7   9   2     1501.00     1522.54     31.44 o 
   8   9   2      252.59      262.66     27.03 o 
   9   9   2       61.10       59.06     26.02 o 
  10   9   2      119.83      143.79     25.91 o 
  11   9   2       15.69       23.36     25.16 o 
  12   9   2      260.57      272.82     26.17 o 
 -12  10   2      286.94      292.49     21.46 o 
 -11  10   2      121.31      131.22     19.96 o 
 -10  10   2        7.28       28.76     21.67 o 
  -9  10   2      242.15      259.38     21.15 o 
  -8  10   2       39.30       64.49     22.53 o 
  -7  10   2      580.91      715.22     25.55 o 
  -6  10   2      674.61      731.11     25.03 o 
  -5  10   2     2600.87     2704.54     29.30 o 
  -4  10   2     2574.78     2579.77     27.19 o 
  -3  10   2     5134.00     5166.04     41.27 o 
  -2  10   2     7175.75     6575.75     54.53 o 
  -1  10   2        1.83       35.10     25.62 o 
   0  10   2     1064.27     1086.67     27.64 o 
   1  10   2       17.46       26.09     25.83 o 
   2  10   2     6988.34     6305.02     62.64 o 
   3  10   2     2019.69     1941.28     23.97 o 
   4  10   2     1198.23     1205.36     23.38 o 
   5  10   2     1758.54     1786.37     26.27 o 
   6  10   2        0.71       23.32     20.94 o 
   7  10   2      248.49      277.95     34.60 o 
   8  10   2      352.80      374.20     30.35 o 
   9  10   2      304.60      363.11     29.52 o 
  10  10   2       16.31       39.47     26.38 o 
  11  10   2       62.86       83.19     25.71 o 
  12  10   2       28.97       44.19     28.41 o 
 -12  11   2      346.51      345.10     21.22 o 
 -11  11   2       12.09       77.69     21.13 o 
 -10  11   2       34.95       30.06     20.64 o 
  -9  11   2       54.84       68.31     21.54 o 
  -8  11   2      461.25      493.80     23.03 o 
  -7  11   2      860.50      761.61     29.10 o 
  -6  11   2      325.85      325.75     24.04 o 
  -5  11   2      244.97      255.19     25.88 o 
  -4  11   2     2366.21     2371.43     25.43 o 
  -3  11   2      990.54      906.63     23.88 o 
  -2  11   2       29.71       17.90     24.58 o 
  -1  11   2      286.10      267.31     24.89 o 
   0  11   2       55.73      106.21     24.46 o 
   1  11   2      802.53      674.54     24.25 o 
   2  11   2     3506.87     3288.83     24.74 o 
   3  11   2     9245.72     9128.96     91.91 o 
   4  11   2     5195.14     5210.85     27.82 o 
   5  11   2     1371.89     1438.19     35.50 o 
   6  11   2      987.04     1087.45     22.67 o 
   7  11   2       15.26       73.69     31.07 o 
   8  11   2        1.35       32.85     28.14 o 
   9  11   2       18.61       69.62     35.27 o 
  10  11   2       62.02       74.03     25.89 o 
  11  11   2       87.37       96.01     26.54 o 
  12  11   2      106.29      170.56     30.24 o 
 -12  12   2       43.51       38.75     20.75 o 
 -11  12   2       57.08       70.09     20.66 o 
 -10  12   2      369.61      398.76     22.12 o 
  -9  12   2        5.75       21.08     20.48 o 
  -8  12   2      644.63      676.55     28.84 o 
  -7  12   2        0.52       13.66     26.89 o 
  -6  12   2     1212.92     1249.04     24.37 o 
  -5  12   2      818.48      868.64     25.03 o 
  -4  12   2     2966.59     2899.33     25.93 o 
  -3  12   2     9615.58     9711.94     52.96 o 
  -2  12   2     1666.07     1711.63     23.62 o 
  -1  12   2      162.28      105.84     22.23 o 
   0  12   2      157.30      155.91     22.57 o 
   1  12   2        6.71       63.36     21.38 o 
   2  12   2       33.05       48.68     20.37 o 
   3  12   2     7158.96     7116.37    102.82 o 
   4  12   2     1472.75     1466.15     26.49 o 
   5  12   2      708.61      759.16     24.21 o 
   6  12   2      203.18      206.04     22.07 o 
   7  12   2     1246.88     1164.90     47.47 o 
   8  12   2     1080.10     1165.75     53.37 o 
   9  12   2      224.79      263.05     28.89 o 
  10  12   2      975.46     1023.87     54.99 o 
  11  12   2        3.42       42.36     27.39 o 
  12  12   2      374.64      309.66     24.29 o 
 -12  13   2       19.03       48.90     20.74 o 
 -11  13   2       66.57       90.92     18.66 o 
 -10  13   2       94.30      107.83     20.61 o 
  -9  13   2      715.06      764.51     23.48 o 
  -8  13   2     2258.49     2287.05     38.52 o 
  -7  13   2       37.34       92.83     26.47 o 
  -6  13   2     1778.13     1688.51     25.95 o 
  -5  13   2     3757.99     3854.57     45.95 o 
  -4  13   2       54.79       80.60     22.47 o 
  -3  13   2    14151.02    14081.09    115.68 o 
  -2  13   2     2321.68     2310.08     25.48 o 
  -1  13   2     2668.84     2536.97     24.07 o 
   0  13   2      465.78      553.82     22.23 o 
   1  13   2     1931.01     1887.32     24.01 o 
   2  13   2     6771.67     6453.46     51.06 o 
   3  13   2      941.50      966.52     23.37 o 
   4  13   2     4132.37     4103.30     53.13 o 
   5  13   2       24.43       42.79     23.61 o 
   6  13   2     1414.29     1428.74     32.73 o 
   7  13   2       49.35      126.40     28.51 o 
   8  13   2     2893.54     2978.70     79.04 o 
   9  13   2       10.48       34.21     22.41 o 
  10  13   2      418.90      454.37     24.67 o 
  11  13   2        1.44        7.58     25.24 o 
  12  13   2       10.99       38.75     22.81 o 
 -12  14   2        9.81       41.85     20.13 o 
 -11  14   2       73.75      102.04     18.78 o 
 -10  14   2        3.21       36.14     20.40 o 
  -9  14   2      136.18      161.68     19.94 o 
  -8  14   2      206.37      232.49     22.02 o 
  -7  14   2       56.22       94.92     26.07 o 
  -6  14   2      626.54      642.35     23.36 o 
  -5  14   2      255.35      284.51     22.00 o 
  -4  14   2     3004.29     3082.26     30.01 o 
  -3  14   2      100.58       95.65     21.95 o 
  -2  14   2     2083.75     1944.13     23.98 o 
  -1  14   2       94.24       99.74     21.45 o 
   0  14   2     2212.21     2156.81     23.02 o 
   1  14   2      121.03      152.91     21.60 o 
   2  14   2     3882.50     3891.11     32.63 o 
   3  14   2     2441.62     2460.43     27.43 o 
   4  14   2     4571.15     4840.97     97.20 o 
   5  14   2     1177.19     1252.99     25.22 o 
   6  14   2     2741.25     2852.33     61.09 o 
   7  14   2      427.75      396.74     29.02 o 
   8  14   2     1898.37     1954.70     50.31 o 
   9  14   2      701.74      728.41     73.93 o 
  10  14   2       98.45      123.42     20.63 o 
  11  14   2      122.68      147.12     25.39 o 
  12  14   2       36.77       47.36     20.51 o 
 -12  15   2      181.11      166.32     19.37 o 
 -11  15   2      118.35      124.51     19.36 o 
 -10  15   2     1449.18     1595.07     41.28 o 
  -9  15   2        2.70       45.05     20.55 o 
  -8  15   2     3515.11     3515.65    113.23 o 
  -7  15   2        2.44       57.45     22.38 o 
  -6  15   2     1226.88     1243.87     27.44 o 
  -5  15   2      201.52      249.70     21.73 o 
  -4  15   2     7238.38     7355.02     50.65 o 
  -3  15   2      860.75      859.91     21.60 o 
  -2  15   2     1485.29     1421.88     22.74 o 
  -1  15   2     2870.47     2761.23     25.08 o 
   0  15   2        8.84       45.41     22.56 o 
   1  15   2      969.92      952.78     22.60 o 
   2  15   2      240.29      264.97     20.99 o 
   3  15   2      417.23      509.02     20.60 o 
   4  15   2      645.92      701.60     22.20 o 
   5  15   2      113.36      112.81     21.92 o 
   6  15   2      712.08      770.68     27.12 o 
   7  15   2      318.90      347.56     27.35 o 
   8  15   2     2286.39     2365.30     87.07 o 
   9  15   2      143.36      120.39     34.37 o 
  10  15   2      370.61      379.38     20.21 o 
  11  15   2        8.59       61.00     23.29 o 
  12  15   2       69.49       15.72     40.58 o 
 -12  16   2        0.87       63.17     20.05 o 
 -11  16   2      119.27      148.86     19.56 o 
 -10  16   2       73.60       91.33     20.35 o 
  -9  16   2      150.55      194.62     26.37 o 
  -8  16   2      443.07      479.08     22.25 o 
  -7  16   2       39.87       94.82     22.35 o 
  -6  16   2       11.17       51.46     27.61 o 
  -5  16   2      699.46      761.58     22.43 o 
  -4  16   2      712.26      774.53     22.09 o 
  -3  16   2     3660.07     3794.60     25.29 o 
  -2  16   2     2997.77     2999.74     23.18 o 
  -1  16   2      342.75      330.16     22.28 o 
   0  16   2      199.33      220.44     19.68 o 
   1  16   2      563.20      559.68     21.61 o 
   2  16   2     1755.91     1674.84     23.14 o 
   3  16   2     4449.30     4436.49     50.25 o 
   4  16   2     2559.75     2526.03     31.93 o 
   5  16   2      669.97      704.22     21.93 o 
   6  16   2      214.69      235.52     22.27 o 
   7  16   2        3.21       40.02     23.76 o 
   8  16   2      526.82      564.44     35.70 o 
   9  16   2      336.60      340.27     21.49 o 
  10  16   2      147.89      171.77     22.39 o 
  11  16   2       82.37       52.23     23.00 o 
 -11  17   2        2.97       25.53     19.42 o 
 -10  17   2        9.55       27.09     18.56 o 
  -9  17   2      498.60      550.63     24.08 o 
  -8  17   2        6.35       15.68     20.08 o 
  -7  17   2       39.02       75.56     19.68 o 
  -6  17   2       86.01      117.63     25.68 o 
  -5  17   2     2509.32     2543.99     22.43 o 
  -4  17   2      373.47      401.20     21.20 o 
  -3  17   2     1950.98     2012.47     25.43 o 
  -2  17   2      883.71      875.95     21.08 o 
  -1  17   2      151.30      142.75     20.43 o 
   0  17   2     5055.91     4953.76     56.76 o 
   1  17   2        8.05       45.80     19.23 o 
   2  17   2     1418.10     1375.14     20.60 o 
   3  17   2       25.83       62.30     20.22 o 
   4  17   2        9.71       42.18     18.98 o 
   5  17   2      217.53      286.05     21.05 o 
   6  17   2       12.75       55.71     23.02 o 
   7  17   2       10.17       38.83     21.22 o 
   8  17   2      168.35      221.41     20.88 o 
   9  17   2      166.58      186.54     20.41 o 
  10  17   2       18.25      -19.08     21.93 o 
  11  17   2        5.94       51.35     20.25 o 
 -11  18   2        5.26       18.26     18.76 o 
 -10  18   2      155.66      151.57     18.89 o 
  -9  18   2        8.42       18.11     20.99 o 
  -8  18   2      407.22      405.35     24.30 o 
  -7  18   2       88.50      133.79     31.45 o 
  -6  18   2       86.74       98.65     21.38 o 
  -5  18   2      779.90      776.48     22.14 o 
  -4  18   2       12.19       30.98     19.20 o 
  -3  18   2     2838.58     2911.33     27.83 o 
  -2  18   2      250.97      249.04     21.01 o 
  -1  18   2      273.18      324.64     19.37 o 
   0  18   2      301.66      349.00     19.63 o 
   1  18   2      208.31      225.63     20.02 o 
   2  18   2        0.34       41.96     19.13 o 
   3  18   2     2730.27     2851.48     30.47 o 
   4  18   2     1026.48     1088.27     19.42 o 
   5  18   2      425.02      459.62     19.56 o 
   6  18   2      241.58      253.45     36.87 o 
   7  18   2      296.59      332.77     23.60 o 
   8  18   2      332.15      334.51     26.81 o 
   9  18   2       45.98       71.06     20.49 o 
  10  18   2      219.65      211.18     30.11 o 
  11  18   2       83.74       95.50     29.86 o 
 -11  19   2        2.49        8.56     19.56 o 
 -10  19   2       63.51       68.73     21.88 o 
  -9  19   2       59.52       71.79     19.24 o 
  -8  19   2      101.10      131.09     20.15 o 
  -7  19   2       79.23      120.03     25.91 o 
  -6  19   2       28.86       62.37     21.65 o 
  -5  19   2       57.41       89.67     31.24 o 
  -4  19   2     1241.82     1265.02     21.30 o 
  -3  19   2      418.60      432.70     19.90 o 
  -2  19   2       14.53       29.63     18.91 o 
  -1  19   2     1373.80     1387.62     25.09 o 
   0  19   2      348.46      372.41     18.73 o 
   1  19   2     1553.96     1551.28     21.51 o 
   2  19   2       26.85       76.41     19.65 o 
   3  19   2     4386.29     4354.96     56.10 o 
   4  19   2       12.53       31.11     17.34 o 
   5  19   2     1883.33     1957.36     22.58 o 
   6  19   2       19.05       25.37     20.14 o 
   7  19   2      321.26      355.44     27.05 o 
   8  19   2        2.10        3.84     19.76 o 
   9  19   2       74.45       56.05     22.41 o 
  10  19   2       30.36       67.15     29.93 o 
  11  19   2        0.04       96.25     26.84 o 
 -11  20   2        4.93        7.42     18.72 o 
 -10  20   2      105.77      124.65     19.22 o 
  -9  20   2       35.34       64.05     19.41 o 
  -8  20   2      253.73      240.43     20.98 o 
  -7  20   2      304.02      344.06     24.43 o 
  -6  20   2      340.97      360.15     19.59 o 
  -5  20   2      974.97     1005.14     22.18 o 
  -4  20   2      325.12      376.11     19.98 o 
  -3  20   2     2241.72     2226.20     27.39 o 
  -2  20   2      452.58      460.59     20.30 o 
  -1  20   2      176.07      200.47     19.08 o 
   0  20   2      640.58      609.67     19.69 o 
   1  20   2      171.99      179.13     18.02 o 
   2  20   2      567.29      579.89     19.24 o 
   3  20   2       57.03       56.04     20.68 o 
   4  20   2      282.68      307.50     17.75 o 
   5  20   2      337.52      377.65     22.47 o 
   6  20   2     1237.92     1250.01     54.66 o 
   7  20   2      363.23      390.94     20.96 o 
   8  20   2       53.95      102.57     18.80 o 
   9  20   2      214.17      177.71     19.44 o 
  10  20   2       11.84       45.65     44.69 o 
  11  20   2       35.26       81.83     22.28 o 
 -11  21   2       76.16       71.96     18.90 o 
 -10  21   2      131.49      178.25     19.36 o 
  -9  21   2        7.25       27.69     24.69 o 
  -8  21   2       65.51      125.71     20.28 o 
  -7  21   2     1102.80     1123.98     39.82 o 
  -6  21   2     2247.90     2287.02     41.37 o 
  -5  21   2      370.81      423.65     22.16 o 
  -4  21   2     3451.81     3421.30     32.57 o 
  -3  21   2       15.61       11.80     21.80 o 
  -2  21   2     1259.59     1318.45     21.60 o 
  -1  21   2      273.95      283.49     17.51 o 
   0  21   2      176.69      195.91     17.63 o 
   1  21   2       18.14       38.41     17.19 o 
   2  21   2      823.11      870.46     20.47 o 
   3  21   2     1901.19     1928.19     21.60 o 
   4  21   2     1922.67     1862.65     19.48 o 
   5  21   2     1642.11     1778.89     59.37 o 
   6  21   2       82.60       88.25     36.58 o 
   7  21   2     1250.35     1231.05     52.52 o 
   8  21   2       50.70      114.50     18.36 o 
   9  21   2       20.86       24.21     17.54 o 
  10  21   2       20.22       62.18     28.04 o 
 -10  22   2        1.56       30.14     18.03 o 
  -9  22   2       53.01       65.97     17.54 o 
  -8  22   2      111.78      124.82     19.01 o 
  -7  22   2      273.56      331.87     22.72 o 
  -6  22   2      594.28      688.76     19.49 o 
  -5  22   2     1310.93     1389.38     34.99 o 
  -4  22   2     2154.73     2151.98     23.53 o 
  -3  22   2     3471.10     3445.70     34.23 o 
  -2  22   2      630.88      623.78     18.97 o 
  -1  22   2     3004.37     3044.17     47.73 o 
   0  22   2        7.75       42.57     17.97 o 
   1  22   2     3225.95     3321.10     53.09 o 
   2  22   2        0.56       31.38     17.59 o 
   3  22   2     2892.57     2995.42     51.88 o 
   4  22   2      124.13      203.13     18.36 o 
   5  22   2     2334.05     2504.09     69.78 o 
   6  22   2       36.76       57.71     19.64 o 
   7  22   2     1102.30     1042.98     40.25 o 
   8  22   2        3.24       51.22     25.05 o 
   9  22   2        5.14       36.83     24.09 o 
  10  22   2        5.79       37.44     19.02 o 
 -10  23   2      220.54      241.35     18.87 o 
  -9  23   2        5.16       12.04     19.60 o 
  -8  23   2      855.06      957.64     37.95 o 
  -7  23   2     1297.45     1265.23     39.30 o 
  -6  23   2     2762.82     2754.43     49.74 o 
  -5  23   2     1087.67     1173.76     19.71 o 
  -4  23   2     2254.06     2202.39     21.31 o 
  -3  23   2      852.56      934.34     20.43 o 
  -2  23   2      529.51      539.38     19.17 o 
  -1  23   2      304.10      309.89     18.06 o 
   0  23   2      310.34      334.64     18.11 o 
   1  23   2      123.54      162.81     17.52 o 
   2  23   2       93.32      140.95     23.27 o 
   3  23   2       12.16       53.34     18.65 o 
   4  23   2      511.25      516.60     24.42 o 
   5  23   2      464.71      477.49     20.22 o 
   6  23   2      321.52      291.75     19.88 o 
   7  23   2      674.88      690.41     48.22 o 
   8  23   2      270.35      273.52     19.31 o 
   9  23   2        3.74       22.80     19.34 o 
  10  23   2       67.31       66.72     22.17 o 
 -10  24   2      118.88      134.99     19.06 o 
  -9  24   2       59.36       97.51     39.58 o 
  -8  24   2        2.12       44.54     20.58 o 
  -7  24   2      438.84      470.97     50.00 o 
  -6  24   2       66.84       66.15     17.00 o 
  -5  24   2      831.25      875.69     20.72 o 
  -4  24   2      976.78      933.69     24.24 o 
  -3  24   2      391.71      425.84     19.70 o 
  -2  24   2      703.79      788.00     20.00 o 
  -1  24   2      120.76      125.11     18.16 o 
   0  24   2      926.06      826.58     20.96 o 
   1  24   2       17.62       26.41     16.94 o 
   2  24   2      613.16      708.45     21.39 o 
   3  24   2       67.80       67.35     22.75 o 
   4  24   2     2235.91     2150.52     39.71 o 
   5  24   2       32.77       34.23     16.87 o 
   6  24   2     2221.33     2300.43     70.10 o 
   7  24   2      193.15      186.62     18.86 o 
   8  24   2      165.28      166.22     19.89 o 
   9  24   2      117.13      178.50     28.67 o 
  10  24   2       30.13       35.16     18.35 o 
 -10  25   2       70.83       73.45     19.85 o 
  -9  25   2       44.58       57.96     19.19 o 
  -8  25   2       81.85       97.01     18.77 o 
  -7  25   2        8.06       25.98     18.06 o 
  -6  25   2      184.20      169.92     16.83 o 
  -5  25   2        3.36       36.58     17.23 o 
  -4  25   2      177.13      203.10     16.99 o 
  -3  25   2      172.42      246.23     19.56 o 
  -2  25   2        2.59       52.01     18.91 o 
  -1  25   2     2540.88     2602.32     50.44 o 
   0  25   2      708.00      742.39     19.27 o 
   1  25   2     1374.88     1454.58     31.71 o 
   2  25   2      847.28      819.47     21.59 o 
   3  25   2      163.56      188.68     17.41 o 
   4  25   2      653.89      647.65     18.26 o 
   5  25   2     1460.74     1458.22     37.20 o 
   6  25   2      507.08      496.49     18.76 o 
   7  25   2      505.41      513.75     18.29 o 
   8  25   2      148.20      169.85     18.27 o 
   9  25   2       57.06       91.89     17.83 o 
  -9  26   2       32.94       80.04     18.48 o 
  -8  26   2      172.09      146.16     17.31 o 
  -7  26   2        3.67       43.15     18.60 o 
  -6  26   2      177.73      154.51     18.24 o 
  -5  26   2      487.73      482.30     18.64 o 
  -4  26   2       64.34       87.89     16.97 o 
  -3  26   2       54.15       54.22     17.76 o 
  -2  26   2      552.94      573.96     17.84 o 
  -1  26   2      230.25      262.08     18.76 o 
   0  26   2      103.92      108.42     17.58 o 
   1  26   2      973.21      979.12     21.93 o 
   2  26   2       89.96       93.22     17.27 o 
   3  26   2       21.32       46.88     15.16 o 
   4  26   2      409.31      376.06     18.72 o 
   5  26   2      476.98      454.80     18.26 o 
   6  26   2      527.36      526.65     19.68 o 
   7  26   2       10.54       36.48     22.26 o 
   8  26   2      310.32      346.73     21.85 o 
   9  26   2        8.47       14.37     22.90 o 
  -9  27   2       46.96       44.40     18.11 o 
  -8  27   2       36.54      109.82     23.93 o 
  -7  27   2       40.73       50.36     18.96 o 
  -6  27   2      152.76      127.72     17.71 o 
  -5  27   2      840.41      783.37     18.94 o 
  -4  27   2       85.60       96.12     16.77 o 
  -3  27   2      278.15      279.81     16.93 o 
  -2  27   2       88.01      106.36     22.45 o 
  -1  27   2      118.39      157.83     16.58 o 
   0  27   2      719.38      756.83     30.51 o 
   1  27   2       28.44       74.30     16.86 o 
   2  27   2      359.70      374.41     16.38 o 
   3  27   2       15.07       43.86     15.77 o 
   4  27   2      200.91      234.82     16.90 o 
   5  27   2      263.25      259.63     15.64 o 
   6  27   2      274.93      279.64     19.00 o 
   7  27   2        5.09       40.86     18.79 o 
   8  27   2       42.89       77.54     17.73 o 
   9  27   2       16.07        5.25     19.62 o 
  -8  28   2      125.50      118.84     22.40 o 
  -7  28   2       40.21       56.24     16.48 o 
  -6  28   2      403.38      454.04     35.81 o 
  -5  28   2        5.00       67.17     16.93 o 
  -4  28   2      206.84      223.82     16.34 o 
  -3  28   2       58.70       62.87     16.18 o 
  -2  28   2      374.93      367.93     16.04 o 
  -1  28   2      197.13      255.58     23.31 o 
   0  28   2     1489.14     1619.71     40.33 o 
   1  28   2      245.99      300.03     16.09 o 
   2  28   2      284.75      302.67     15.76 o 
   3  28   2        2.80       25.54     15.43 o 
   4  28   2      122.39      147.72     15.44 o 
   5  28   2      222.85      229.61     15.84 o 
   6  28   2        0.10       53.74     18.12 o 
   7  28   2       85.02       72.02     26.56 o 
   8  28   2        3.43       46.16     27.31 o 
  -8  29   2      329.37      257.77     19.10 o 
  -7  29   2        0.75       21.43     16.33 o 
  -6  29   2      608.53      503.36     17.32 o 
  -5  29   2        6.46       39.62     17.16 o 
  -4  29   2      844.91      857.74     17.15 o 
  -3  29   2        0.26       23.54     15.81 o 
  -2  29   2      412.01      455.51     15.81 o 
  -1  29   2      744.24      642.23     15.77 o 
   0  29   2       42.54       70.29     15.91 o 
   1  29   2      685.14      648.94     17.29 o 
   2  29   2        0.02       16.80     15.75 o 
   3  29   2      266.97      290.56     15.91 o 
   4  29   2       35.53       21.14     14.56 o 
   5  29   2      102.78      116.38     17.68 o 
   6  29   2      139.35      175.72     37.60 o 
   7  29   2       55.96       44.97     21.49 o 
   8  29   2       66.73       42.84     17.15 o 
  -8  30   2        0.02       -6.01     17.49 o 
  -7  30   2       43.81       78.45     16.69 o 
  -6  30   2        0.52       27.21     18.20 o 
  -5  30   2      205.99      162.37     17.41 o 
  -4  30   2       46.90       81.95     15.87 o 
  -3  30   2      284.29      319.47     16.77 o 
  -2  30   2      456.45      476.22     16.84 o 
  -1  30   2      370.58      389.11     16.77 o 
   0  30   2     2564.75     2558.48     35.02 o 
   1  30   2      477.64      537.54     20.80 o 
   2  30   2      291.42      307.74     18.07 o 
   3  30   2      424.28      411.67     15.17 o 
   4  30   2      831.30      802.82     15.73 o 
   5  30   2       36.09       57.02     15.17 o 
   6  30   2      466.30      357.96     28.00 o 
   7  30   2        0.48       -5.86     17.11 o 
  -7  31   2      260.13      175.71     16.80 o 
  -6  31   2       98.36       86.95     16.81 o 
  -5  31   2      570.34      505.97     28.90 o 
  -4  31   2       72.78       84.88     15.67 o 
  -3  31   2      186.43      223.84     15.77 o 
  -2  31   2       14.42       44.23     14.99 o 
  -1  31   2       90.49      117.81     15.17 o 
   0  31   2       94.45      119.31     15.29 o 
   1  31   2       27.54       78.43     14.25 o 
   2  31   2       52.06       50.13     14.72 o 
   3  31   2       21.08       33.82     14.86 o 
   4  31   2        1.23       57.96     14.81 o 
   5  31   2      333.47      288.01     17.33 o 
   6  31   2       34.23       37.99     17.48 o 
   7  31   2       83.80       82.06     16.55 o 
  -7  32   2        9.11       43.89     18.06 o 
  -6  32   2        0.78       30.58     22.64 o 
  -5  32   2      255.80      208.95     17.38 o 
  -4  32   2        8.73       25.26     15.70 o 
  -3  32   2      252.79      285.12     18.23 o 
  -2  32   2        7.17        1.99     15.08 o 
  -1  32   2      350.26      298.16     15.62 o 
   0  32   2      155.47      136.53     17.27 o 
   1  32   2       55.21       81.84     16.00 o 
   2  32   2       36.98       51.25     15.18 o 
   3  32   2       90.75      115.32     15.30 o 
   4  32   2       60.24       97.35     14.57 o 
   5  32   2      446.67      399.23     18.33 o 
   6  32   2       42.15      101.06     25.85 o 
  -6  33   2       42.70       39.74     17.80 o 
  -5  33   2      293.89      234.61     16.45 o 
  -4  33   2      113.05      132.08     16.13 o 
  -3  33   2       21.40       39.34     14.72 o 
  -2  33   2      148.83      165.76     15.27 o 
  -1  33   2      354.31      367.15     15.48 o 
   0  33   2      402.52      376.38     15.21 o 
   1  33   2      422.56      391.37     15.96 o 
   2  33   2      248.98      281.86     17.98 o 
   3  33   2       89.53      104.78     16.20 o 
   4  33   2       20.45       40.76     14.28 o 
   5  33   2      224.55      228.12     21.29 o 
   6  33   2       13.19       -8.23     16.55 o 
  -5  34   2      189.87      196.09     14.96 o 
  -4  34   2        9.50       30.22     15.09 o 
  -3  34   2        8.49       28.34     15.52 o 
  -2  34   2       72.26       96.33     15.48 o 
  -1  34   2       47.83       49.22     14.28 o 
   0  34   2        1.94       18.75     14.85 o 
   1  34   2       24.68       28.79     14.00 o 
   2  34   2      165.48      175.88     14.42 o 
   3  34   2        0.44       23.81     14.44 o 
   4  34   2        2.76       17.23     15.20 o 
   5  34   2        1.75       28.33     15.30 o 
  -5  35   2        7.20       43.94     17.44 o 
  -4  35   2      341.64      295.64     16.44 o 
  -3  35   2      130.43      139.71     16.28 o 
  -2  35   2      536.92      489.29     16.31 o 
  -1  35   2       63.67       99.46     14.64 o 
   0  35   2      167.86      186.95     14.70 o 
   1  35   2       85.07      117.14     17.80 o 
   2  35   2      312.53      252.71     14.62 o 
   3  35   2      157.93      163.50     15.29 o 
   4  35   2      231.25      161.44     15.43 o 
  -4  36   2       93.13       76.47     15.51 o 
  -3  36   2      346.92      300.37     14.99 o 
  -2  36   2        1.28       19.91     14.36 o 
  -1  36   2      227.42      230.96     15.47 o 
   0  36   2       50.35       49.32     18.31 o 
   1  36   2      176.28      174.69     13.84 o 
   2  36   2       95.69       64.64     17.77 o 
   3  36   2      189.37      106.05     14.94 o 
  -2  37   2      123.78      137.85     15.50 o 
  -1  37   2       12.08       25.75     15.18 o 
   0  37   2        4.37       27.38     14.59 o 
   1  37   2        1.92       20.50     15.57 o 
   2  37   2        0.40       -9.03     14.87 o 
 -13   0   3       73.31       32.14     28.46 o 
 -11   0   3      246.70      288.42     31.16 o 
  -9   0   3       88.56      121.00     31.87 o 
  -7   0   3       31.96       53.53     32.79 o 
  -5   0   3      272.95      218.78     37.63 o 
  -3   0   3      715.62      784.70     53.39 o 
  -1   0   3     2021.49     2486.09     65.95 o 
   1   0   3      664.11      427.82     55.76 o 
   3   0   3     2279.53     2440.91     40.32 o 
   5   0   3     2681.79     2431.27     34.62 o 
   7   0   3     1906.78     1973.34     50.87 o 
   9   0   3      637.27      589.25     33.59 o 
  11   0   3       47.07       80.16     31.76 o 
 -13   1   3        5.77       23.24     18.70 o 
 -12   1   3       11.18       19.13     19.02 o 
 -11   1   3      947.24      948.10     22.54 o 
 -10   1   3       38.32       62.52     21.58 o 
  -9   1   3     2164.67     2301.41     37.51 o 
  -8   1   3      413.50      441.20     24.11 o 
  -7   1   3     1284.99     1226.32     24.91 o 
  -6   1   3        3.22       99.98     25.42 o 
  -5   1   3     2032.06     1663.07     29.57 o 
  -4   1   3     3850.91     4108.64     38.02 o 
  -3   1   3      448.12      433.58     35.02 o 
  -2   1   3     8232.64     7401.33    111.01 o 
  -1   1   3     3937.76     3437.63     45.98 o 
   1   1   3    10153.87     9731.81     99.52 o 
   2   1   3     7757.56     7149.18     41.12 o 
   3   1   3       62.84       48.30     30.46 o 
   4   1   3      226.87      269.44     25.02 o 
   5   1   3      159.32      115.49     22.11 o 
   6   1   3      232.12      263.66     21.23 o 
   7   1   3      622.52      638.00     23.67 o 
   8   1   3      280.81      288.94     27.57 o 
   9   1   3     2183.56     2036.28     60.06 o 
  10   1   3      156.13      151.61     23.92 o 
  11   1   3      475.00      461.35     34.88 o 
  12   1   3       81.05       72.66     24.02 o 
 -13   2   3       17.91       28.99     18.13 o 
 -12   2   3       55.17       59.46     19.79 o 
 -11   2   3      625.37      622.85     22.00 o 
 -10   2   3       10.64       48.83     21.04 o 
  -9   2   3     2333.18     2520.14     25.82 o 
  -8   2   3      401.65      440.55     26.78 o 
  -7   2   3     1917.70     1715.41     26.86 o 
  -6   2   3        4.52       14.63     26.28 o 
  -5   2   3       18.19       27.73     24.79 o 
  -4   2   3        1.80       30.63     29.22 o 
  -3   2   3      189.07      251.62     33.16 o 
  -2   2   3        3.44       12.40     33.23 o 
  -1   2   3    13655.82    13367.73    184.52 o 
   1   2   3     5252.66     4986.21    128.65 o 
   2   2   3      632.25      492.96     33.09 o 
   3   2   3       48.45       51.88     30.44 o 
   4   2   3     1204.39     1526.29     29.25 o 
   5   2   3       32.31       76.47     22.54 o 
   6   2   3       42.15      191.24     23.72 o 
   7   2   3      963.34     1014.20     33.82 o 
   8   2   3      299.14      312.78     24.96 o 
   9   2   3     2139.59     2020.33    116.19 o 
  10   2   3        3.67       41.11     24.22 o 
  11   2   3     1310.48     1180.17     49.81 o 
  12   2   3       33.14       53.47     25.04 o 
 -13   3   3        5.70       -2.71     18.36 o 
 -12   3   3        4.14       14.18     19.32 o 
 -11   3   3       76.53      111.65     20.08 o 
 -10   3   3       18.05       31.22     20.62 o 
  -9   3   3       21.42       66.03     24.35 o 
  -8   3   3       70.42       72.80     27.36 o 
  -7   3   3      213.14      227.04     23.30 o 
  -6   3   3      275.46      288.40     23.37 o 
  -5   3   3      874.20      729.97     25.68 o 
  -4   3   3      216.04      255.59     27.86 o 
  -3   3   3       60.17       32.51     31.38 o 
  -2   3   3     2065.39     2082.45     37.63 o 
  -1   3   3     9517.84     9752.26    128.13 o 
   0   3   3     1706.93     1581.77     35.64 o 
   1   3   3     8953.58     8799.85     77.42 o 
   2   3   3      768.29      642.06     30.26 o 
   3   3   3      233.99      395.68     27.88 o 
   4   3   3      116.15      238.92     27.81 o 
   5   3   3      127.60       55.13     24.31 o 
   6   3   3        2.26       42.22     21.61 o 
   7   3   3     1200.76     1171.96     30.15 o 
   8   3   3       22.26       53.16     19.52 o 
   9   3   3      238.90      289.30     27.62 o 
  10   3   3        0.43       27.79     19.65 o 
  11   3   3        0.28        2.06     23.79 o 
  12   3   3       17.82       45.36     22.98 o 
 -13   4   3       39.66       42.11     18.78 o 
 -12   4   3       24.34       40.47     19.79 o 
 -11   4   3       40.34       40.53     19.86 o 
 -10   4   3      140.04      190.91     20.78 o 
  -9   4   3      301.61      374.45     24.83 o 
  -8   4   3      278.59      328.71     29.24 o 
  -7   4   3     1035.60      973.08     24.21 o 
  -6   4   3      623.45      455.70     23.41 o 
  -5   4   3      184.10      284.84     25.31 o 
  -4   4   3      169.18      333.95     26.85 o 
  -3   4   3       12.02        7.42     29.17 o 
  -2   4   3       18.16       34.37     34.21 o 
  -1   4   3     5454.05     5005.52     74.57 o 
   0   4   3     5507.65     5497.14     69.57 o 
   1   4   3     7276.09     7131.96    100.81 o 
   2   4   3     1954.54     1756.54     30.81 o 
   3   4   3     1486.69     1381.06     27.30 o 
   4   4   3      244.47      268.08     22.64 o 
   5   4   3      635.46      683.57     25.30 o 
   6   4   3      212.42      177.05     23.60 o 
   7   4   3      236.19      323.77     22.93 o 
   8   4   3      556.10      612.57     42.87 o 
   9   4   3      218.12      261.20     28.35 o 
  10   4   3      395.42      415.12     25.24 o 
  11   4   3      118.26      159.89     23.98 o 
  12   4   3       35.60       39.13     24.48 o 
 -13   5   3        0.16       26.23     18.66 o 
 -12   5   3      100.24       90.90     18.84 o 
 -11   5   3       78.21       78.71     19.69 o 
 -10   5   3      453.19      521.62     20.32 o 
  -9   5   3      269.24      294.88     24.89 o 
  -8   5   3       40.74       75.65     25.57 o 
  -7   5   3      509.31      525.82     22.52 o 
  -6   5   3       10.02       25.46     22.40 o 
  -5   5   3      138.11      195.91     25.22 o 
  -4   5   3      441.90      515.84     28.00 o 
  -3   5   3     2700.06     2307.22     30.72 o 
  -2   5   3      176.34      208.03     30.40 o 
  -1   5   3       62.71       56.85     31.71 o 
   0   5   3     6877.13     6543.89     53.30 o 
   1   5   3      435.44      353.52     28.10 o 
   2   5   3      400.47      520.87     30.31 o 
   3   5   3       60.41       49.05     26.42 o 
   4   5   3      146.98       87.64     22.93 o 
   5   5   3      696.06      725.11     22.84 o 
   6   5   3     3920.83     3388.96     69.64 o 
   7   5   3       60.16      108.73     23.70 o 
   8   5   3      224.19      298.29     24.53 o 
   9   5   3        0.19       39.54     28.37 o 
  10   5   3       98.63       72.99     24.91 o 
  11   5   3        9.03       45.81     24.82 o 
  12   5   3       28.61       12.91     24.99 o 
 -13   6   3       99.42       82.16     19.16 o 
 -12   6   3        1.84       42.82     18.71 o 
 -11   6   3      168.40      169.55     19.35 o 
 -10   6   3      183.26      194.43     20.13 o 
  -9   6   3       59.99       87.15     25.64 o 
  -8   6   3        1.38       24.45     22.06 o 
  -7   6   3      572.47      623.88     22.78 o 
  -6   6   3     1323.07     1260.00     27.78 o 
  -5   6   3     1223.60     1186.21     26.48 o 
  -4   6   3       49.90       48.73     25.76 o 
  -3   6   3     1747.00     1732.14     27.77 o 
  -2   6   3     1283.53     1117.82     31.40 o 
  -1   6   3      106.96       89.06     29.90 o 
   0   6   3     1185.86     1090.12     29.23 o 
   1   6   3      602.74      522.10     28.20 o 
   2   6   3      808.94      716.73     25.88 o 
   3   6   3      344.97      280.21     25.07 o 
   4   6   3        1.30       31.49     23.45 o 
   5   6   3        2.96       33.99     21.09 o 
   6   6   3      334.11      420.91     24.25 o 
   7   6   3      900.49      906.03     28.62 o 
   8   6   3       14.03       36.73     31.28 o 
   9   6   3       45.59       43.20     19.40 o 
  10   6   3        0.63       57.80     24.37 o 
  11   6   3      171.57      119.50     23.99 o 
  12   6   3       68.23      107.32     23.16 o 
 -13   7   3       20.21       87.28     47.24 o 
 -12   7   3      132.46      106.52     18.70 o 
 -11   7   3        4.82       37.89     19.65 o 
 -10   7   3      409.74      410.45     22.92 o 
  -9   7   3      103.54      133.47     25.13 o 
  -8   7   3      611.87      707.23     21.00 o 
  -7   7   3     1203.64     1313.20     23.34 o 
  -6   7   3      459.66      336.80     23.91 o 
  -5   7   3      570.18      626.57     24.57 o 
  -4   7   3      401.38      277.40     24.45 o 
  -3   7   3        6.29        7.77     25.43 o 
  -2   7   3     1075.12     1056.71     26.95 o 
  -1   7   3     3113.63     2998.31     30.44 o 
   0   7   3      358.11      404.15     27.66 o 
   1   7   3      811.50      818.58     29.18 o 
   2   7   3      744.80      695.97     26.29 o 
   3   7   3     3164.92     3164.33     47.82 o 
   4   7   3       59.86       90.42     23.32 o 
   5   7   3     1379.51     1351.90     24.16 o 
   6   7   3      517.56      531.04     26.58 o 
   7   7   3      140.59      146.21     27.57 o 
   8   7   3      140.73      156.69     33.33 o 
   9   7   3       10.85       40.40     29.28 o 
  10   7   3      211.46      215.26     26.10 o 
  11   7   3        4.56       26.77     24.59 o 
  12   7   3       27.89       56.24     23.09 o 
 -12   8   3       62.48       96.11     20.52 o 
 -11   8   3       45.56       79.58     19.77 o 
 -10   8   3       16.21       41.39     21.38 o 
  -9   8   3       68.04      113.51     25.85 o 
  -8   8   3       36.93       77.59     19.82 o 
  -7   8   3      271.86      325.63     24.65 o 
  -6   8   3      186.58      201.73     23.36 o 
  -5   8   3       53.31       89.97     25.22 o 
  -4   8   3     1069.29      964.27     24.56 o 
  -3   8   3     1873.54     1899.46     27.84 o 
  -2   8   3     2204.45     2049.95     28.01 o 
  -1   8   3     1053.05     1066.03     26.34 o 
   0   8   3      320.13      401.88     26.55 o 
   1   8   3      101.04      116.03     24.53 o 
   2   8   3     2554.39     2264.99     33.02 o 
   3   8   3      161.66      138.71     21.25 o 
   4   8   3      115.23       88.84     20.90 o 
   5   8   3      128.94      112.03     22.45 o 
   6   8   3      477.02      459.44     19.29 o 
   7   8   3       80.22       90.01     27.07 o 
   8   8   3        0.46       34.59     26.94 o 
   9   8   3      160.55      125.01     36.28 o 
  10   8   3       13.64       14.81     23.48 o 
  11   8   3        9.08       27.30     24.87 o 
  12   8   3       15.84       24.13     23.90 o 
 -12   9   3       85.30      103.81     19.68 o 
 -11   9   3      339.80      333.46     20.70 o 
 -10   9   3      142.14      131.49     22.26 o 
  -9   9   3      591.07      623.66     23.32 o 
  -8   9   3       19.03       46.34     21.67 o 
  -7   9   3     2722.36     2753.90     39.99 o 
  -6   9   3      423.13      476.76     25.33 o 
  -5   9   3      644.45      553.84     26.11 o 
  -4   9   3     3156.48     3237.91     27.03 o 
  -3   9   3     3765.97     3313.02     35.17 o 
  -2   9   3       34.68       45.82     23.46 o 
  -1   9   3      671.09      553.64     25.12 o 
   0   9   3     2000.12     2072.62     25.37 o 
   1   9   3       63.50       67.96     23.75 o 
   2   9   3     1283.58     1242.25     25.95 o 
   3   9   3     3132.34     3111.88     43.27 o 
   4   9   3     2905.37     2541.03     25.24 o 
   5   9   3       66.57       89.06     22.53 o 
   6   9   3      789.86      780.48     22.58 o 
   7   9   3      214.88      227.88     23.34 o 
   8   9   3      721.59      774.79     28.54 o 
   9   9   3      110.34       71.00     28.11 o 
  10   9   3       70.13       64.06     25.81 o 
  11   9   3       63.44       81.32     23.62 o 
  12   9   3       26.97       24.83     24.61 o 
 -12  10   3       32.71       62.27     20.63 o 
 -11  10   3       20.15       15.43     19.96 o 
 -10  10   3      607.81      594.17     23.32 o 
  -9  10   3       18.03       21.25     23.60 o 
  -8  10   3     1925.26     1963.87     41.51 o 
  -7  10   3        5.72       35.17     23.91 o 
  -6  10   3     1059.24      998.65     24.80 o 
  -5  10   3       18.28       19.13     23.74 o 
  -4  10   3     6492.30     5988.20     43.77 o 
  -3  10   3       11.38       61.13     22.72 o 
  -2  10   3     3847.15     3626.37     32.10 o 
  -1  10   3     4435.49     4291.05     37.27 o 
   0  10   3      272.89      317.11     22.89 o 
   1  10   3     4031.88     4060.94     42.02 o 
   2  10   3       23.98       37.99     22.70 o 
   3  10   3     1654.35     1853.05     21.48 o 
   4  10   3      103.10       67.33     23.95 o 
   5  10   3      759.88      882.54     20.58 o 
   6  10   3      284.80      282.19     21.53 o 
   7  10   3      884.59      916.82     27.15 o 
   8  10   3     2202.86     2230.12     61.15 o 
   9  10   3       26.72       66.86     27.53 o 
  10  10   3      631.61      624.67     29.84 o 
  11  10   3       25.70       57.95     28.28 o 
  12  10   3       16.11       43.43     27.71 o 
 -12  11   3        0.52       26.12     24.63 o 
 -11  11   3      113.99      165.78     26.85 o 
 -10  11   3        3.64       15.54     19.19 o 
  -9  11   3      468.79      470.00     22.15 o 
  -8  11   3      770.60      831.60     26.42 o 
  -7  11   3     1612.88     1572.81     24.70 o 
  -6  11   3      856.01      917.72     24.41 o 
  -5  11   3      928.50      886.50     23.82 o 
  -4  11   3       73.72      128.61     22.00 o 
  -3  11   3     5407.37     5083.42     41.98 o 
  -2  11   3     4651.87     4193.21     26.73 o 
  -1  11   3     1252.65     1149.88     24.93 o 
   0  11   3     1384.92     1223.17     23.64 o 
   1  11   3     3780.59     3382.52     29.24 o 
   2  11   3     6487.39     5908.00     64.56 o 
   3  11   3     5253.58     4756.58     38.99 o 
   4  11   3     1897.00     1753.78     25.96 o 
   5  11   3      162.64       98.91     19.05 o 
   6  11   3      715.99      666.12     21.47 o 
   7  11   3      996.87     1080.83     60.39 o 
   8  11   3     1928.14     1898.16     60.94 o 
   9  11   3      637.55      684.22     30.45 o 
  10  11   3        2.59       50.47     36.07 o 
  11  11   3       17.81       68.10     27.95 o 
  12  11   3       39.82       87.37     28.36 o 
 -12  12   3       26.83       64.10     21.41 o 
 -11  12   3      290.89      312.46     26.58 o 
 -10  12   3       15.31       49.16     20.26 o 
  -9  12   3     2358.58     2423.69     52.15 o 
  -8  12   3       38.58       67.14     26.63 o 
  -7  12   3      349.28      368.37     24.34 o 
  -6  12   3        2.06        9.09     24.11 o 
  -5  12   3      218.18      329.07     21.47 o 
  -4  12   3     1061.76     1012.95     22.46 o 
  -3  12   3     1723.09     1547.16     23.33 o 
  -2  12   3        3.67       32.83     21.32 o 
  -1  12   3     3293.17     3152.27     31.59 o 
   0  12   3      467.81      470.76     21.77 o 
   1  12   3      653.41      714.57     21.60 o 
   2  12   3      214.63      237.46     19.74 o 
   3  12   3      157.84      150.25     20.50 o 
   4  12   3      549.44      482.42     21.68 o 
   5  12   3        6.05       40.06     19.18 o 
   6  12   3      591.86      542.77     24.92 o 
   7  12   3      272.22      303.73     30.21 o 
   8  12   3      471.77      432.45     28.75 o 
   9  12   3     2440.07     2409.53     85.20 o 
  10  12   3        0.01       43.26     41.38 o 
  11  12   3      471.44      461.87     57.75 o 
  12  12   3       50.22       45.13     28.13 o 
 -12  13   3        4.61       16.40     20.39 o 
 -11  13   3      116.87      139.22     19.45 o 
 -10  13   3       72.66       85.73     19.25 o 
  -9  13   3      105.78      124.00     20.44 o 
  -8  13   3     1774.70     1815.71     28.41 o 
  -7  13   3      467.98      440.19     22.59 o 
  -6  13   3      761.57      719.43     24.55 o 
  -5  13   3      260.62      248.93     21.63 o 
  -4  13   3     1680.35     1549.68     23.73 o 
  -3  13   3      567.87      598.57     21.52 o 
  -2  13   3      555.30      489.56     21.58 o 
  -1  13   3     1745.79     1778.11     23.09 o 
   0  13   3     3431.98     3414.77     39.53 o 
   1  13   3     5125.12     4952.43     43.73 o 
   2  13   3      681.32      608.48     19.68 o 
   3  13   3      547.35      504.07     20.35 o 
   4  13   3       74.74      119.72     20.20 o 
   5  13   3      607.37      707.98     20.78 o 
   6  13   3       14.17       31.74     21.14 o 
   7  13   3      281.77      302.00     25.65 o 
   8  13   3       28.15       74.05     27.74 o 
   9  13   3      902.58      921.56     23.16 o 
  10  13   3       33.61       12.29     28.15 o 
  11  13   3      153.12      160.89     29.79 o 
  12  13   3       13.49       67.34     42.16 o 
 -12  14   3       11.32       21.77     21.08 o 
 -11  14   3       83.81      129.07     19.53 o 
 -10  14   3      432.15      462.43     28.59 o 
  -9  14   3      113.03      138.71     19.93 o 
  -8  14   3      109.84      179.40     32.22 o 
  -7  14   3      200.04      197.00     22.49 o 
  -6  14   3      433.23      501.50     23.28 o 
  -5  14   3      117.70      169.59     21.62 o 
  -4  14   3     1009.38     1088.28     21.71 o 
  -3  14   3     1520.66     1516.72     22.58 o 
  -2  14   3       53.76       84.42     20.86 o 
  -1  14   3     2837.20     2754.50     23.46 o 
   0  14   3       67.43       86.42     20.66 o 
   1  14   3     3639.45     3368.10     22.24 o 
   2  14   3       52.94       70.03     18.78 o 
   3  14   3     4530.21     4360.28     55.35 o 
   4  14   3       73.49       94.90     19.32 o 
   5  14   3      559.85      574.18     25.84 o 
   6  14   3      237.77      283.16     29.25 o 
   7  14   3      234.58      234.49     24.48 o 
   8  14   3      225.59      251.05     24.77 o 
   9  14   3       22.34       36.16     23.50 o 
  10  14   3      281.21      236.48     29.93 o 
  11  14   3       16.67       32.29     22.13 o 
 -12  15   3       74.20       69.47     20.05 o 
 -11  15   3      365.66      312.25     18.96 o 
 -10  15   3       40.98       62.96     19.93 o 
  -9  15   3     2699.96     2698.74     92.05 o 
  -8  15   3     1017.25     1034.27     33.85 o 
  -7  15   3        5.88       13.13     22.43 o 
  -6  15   3      960.61      882.70     22.94 o 
  -5  15   3       83.77       91.82     22.08 o 
  -4  15   3        0.50       15.70     20.38 o 
  -3  15   3     1289.33     1232.83     21.41 o 
  -2  15   3      128.13      140.96     18.99 o 
  -1  15   3      328.35      346.04     18.99 o 
   0  15   3     2180.12     2204.31     21.45 o 
   1  15   3       44.25       50.03     19.89 o 
   2  15   3      357.84      355.37     18.68 o 
   3  15   3      376.19      410.60     19.81 o 
   4  15   3      849.41      909.21     20.53 o 
   5  15   3        3.67       43.56     22.50 o 
   6  15   3      868.06      909.80     25.48 o 
   7  15   3       49.36      129.69     24.51 o 
   8  15   3        2.27       87.32     22.06 o 
   9  15   3      404.06      402.27     23.71 o 
  10  15   3        0.79       21.99     22.02 o 
  11  15   3       27.01       55.33     45.30 o 
 -11  16   3      178.66      164.98     25.91 o 
 -10  16   3      330.30      329.59     27.61 o 
  -9  16   3      236.21      241.37     20.60 o 
  -8  16   3      292.27      316.25     23.28 o 
  -7  16   3      460.79      469.23     22.50 o 
  -6  16   3      206.19      251.13     20.79 o 
  -5  16   3       24.47       59.98     20.65 o 
  -4  16   3      167.24      194.46     20.23 o 
  -3  16   3     1455.96     1483.55     21.42 o 
  -2  16   3       29.16       35.53     20.50 o 
  -1  16   3     2649.51     2547.54     27.06 o 
   0  16   3     1260.70     1182.28     19.91 o 
   1  16   3     1506.83     1439.15     20.67 o 
   2  16   3      344.34      319.55     18.30 o 
   3  16   3      141.88      167.19     18.77 o 
   4  16   3       10.73        3.08     21.66 o 
   5  16   3       82.95      135.58     22.15 o 
   6  16   3       66.26       43.82     27.36 o 
   7  16   3      113.60      153.53     23.04 o 
   8  16   3      722.92      684.72     59.53 o 
   9  16   3       14.81       54.50     23.42 o 
  10  16   3      258.90      246.85     39.68 o 
  11  16   3      225.48      180.90     47.84 o 
 -11  17   3        0.66       -2.54     17.94 o 
 -10  17   3      172.65      181.99     20.76 o 
  -9  17   3       12.96       44.10     20.00 o 
  -8  17   3      537.75      646.50     35.84 o 
  -7  17   3       76.71      146.88     31.50 o 
  -6  17   3       63.18       78.29     20.47 o 
  -5  17   3       53.48       71.09     21.42 o 
  -4  17   3      321.76      284.60     20.28 o 
  -3  17   3      642.79      641.49     20.72 o 
  -2  17   3       56.99       55.88     18.87 o 
  -1  17   3     6181.14     6222.58     51.42 o 
   0  17   3       28.93       48.45     20.08 o 
   1  17   3     7205.88     7090.26     60.50 o 
   2  17   3       46.14       62.52     18.22 o 
   3  17   3     1329.59     1228.93     20.28 o 
   4  17   3      273.10      332.08     21.38 o 
   5  17   3        5.97       67.88     22.77 o 
   6  17   3        1.38       37.12     23.79 o 
   7  17   3      308.20      334.51     19.60 o 
   8  17   3      626.76      662.53     69.17 o 
   9  17   3      223.31      270.14     26.34 o 
  10  17   3       46.29       42.30     21.95 o 
  11  17   3        1.54       21.90     24.92 o 
 -11  18   3      130.07      157.68     26.81 o 
 -10  18   3        2.34        4.99     18.86 o 
  -9  18   3      824.91      871.52     21.03 o 
  -8  18   3      185.03      248.62     23.89 o 
  -7  18   3      515.47      566.86     23.28 o 
  -6  18   3       30.36       59.05     19.23 o 
  -5  18   3       38.21       79.73     20.45 o 
  -4  18   3      252.36      225.74     18.89 o 
  -3  18   3      706.68      653.19     21.40 o 
  -2  18   3      702.23      652.02     21.20 o 
  -1  18   3      955.28      960.44     19.91 o 
   0  18   3      385.29      401.67     19.00 o 
   1  18   3      542.14      565.87     18.87 o 
   2  18   3        8.06       37.83     19.02 o 
   3  18   3       89.34      110.39     18.41 o 
   4  18   3       39.90       44.91     18.94 o 
   5  18   3        2.07       49.55     21.63 o 
   6  18   3      279.17      278.49     21.33 o 
   7  18   3      176.64      196.36     25.01 o 
   8  18   3      160.47      186.95     24.34 o 
   9  18   3      888.72      866.36     49.37 o 
  10  18   3       63.36       52.65     37.31 o 
  11  18   3      181.54      195.20     27.52 o 
 -11  19   3       40.15       28.17     23.31 o 
 -10  19   3      297.23      302.38     18.78 o 
  -9  19   3        2.83       33.82     19.32 o 
  -8  19   3      959.44     1036.08     33.07 o 
  -7  19   3      734.09      705.76     36.04 o 
  -6  19   3       56.39       66.98     19.63 o 
  -5  19   3      156.62      205.54     20.01 o 
  -4  19   3        2.39       54.22     19.00 o 
  -3  19   3        0.19        9.57     19.16 o 
  -2  19   3     1228.12     1221.26     25.76 o 
  -1  19   3       61.85       60.38     19.76 o 
   0  19   3     1244.72     1257.49     21.06 o 
   1  19   3      364.73      389.22     19.30 o 
   2  19   3     2406.70     2363.30     36.72 o 
   3  19   3      337.61      355.70     19.34 o 
   4  19   3      911.73      971.97     20.38 o 
   5  19   3       15.04       59.55     19.33 o 
   6  19   3      586.50      669.23     26.42 o 
   7  19   3      117.37      150.61     20.92 o 
   8  19   3      992.03     1052.98     39.47 o 
   9  19   3        1.54       41.95     53.31 o 
  10  19   3       64.74       34.71     24.62 o 
  11  19   3       13.16       58.07     19.43 o 
 -11  20   3      115.64      104.51     20.04 o 
 -10  20   3      105.22      119.38     18.60 o 
  -9  20   3      152.53      156.92     19.97 o 
  -8  20   3      505.51      592.78     26.31 o 
  -7  20   3      502.35      563.11     61.52 o 
  -6  20   3      246.32      289.38     18.92 o 
  -5  20   3      166.14      183.40     19.74 o 
  -4  20   3      717.69      652.72     20.41 o 
  -3  20   3       13.07       -8.00     18.95 o 
  -2  20   3      405.81      382.21     18.86 o 
  -1  20   3      140.23      156.46     22.07 o 
   0  20   3       11.11       23.42     19.60 o 
   1  20   3      235.25      219.01     19.42 o 
   2  20   3      144.18      165.94     16.50 o 
   3  20   3        6.33        7.58     18.19 o 
   4  20   3        6.58       19.75     17.69 o 
   5  20   3      180.38      187.12     18.57 o 
   6  20   3       92.27      137.73     20.58 o 
   7  20   3      731.39      747.00     36.15 o 
   8  20   3      486.23      532.50     20.46 o 
   9  20   3        8.67       25.63     21.17 o 
  10  20   3      189.76      132.33     19.86 o 
 -10  21   3       46.60       48.09     18.95 o 
  -9  21   3       19.18       46.31     19.67 o 
  -8  21   3       85.14      126.24     22.48 o 
  -7  21   3     1769.07     1782.83     57.36 o 
  -6  21   3      117.39      142.46     18.36 o 
  -5  21   3     1528.43     1635.71     34.86 o 
  -4  21   3       23.07       34.89     19.53 o 
  -3  21   3     1262.02     1235.72     23.32 o 
  -2  21   3        1.38       29.81     18.26 o 
  -1  21   3     1000.46      979.91     19.54 o 
   0  21   3      244.31      224.01     17.35 o 
   1  21   3      984.91      965.40     17.90 o 
   2  21   3       57.81       49.20     17.37 o 
   3  21   3      752.45      722.79     29.23 o 
   4  21   3      432.01      398.97     20.21 o 
   5  21   3      125.52      181.24     17.12 o 
   6  21   3      500.43      532.70     19.83 o 
   7  21   3       78.44       95.27     17.88 o 
   8  21   3      399.20      447.59     19.16 o 
   9  21   3       48.64       37.55     20.95 o 
  10  21   3       77.56       84.52     20.73 o 
 -10  22   3        5.25       39.39     19.20 o 
  -9  22   3       12.10       28.88     18.55 o 
  -8  22   3       78.49       91.02     25.43 o 
  -7  22   3        0.12       70.39     23.07 o 
  -6  22   3      250.60      280.35     20.66 o 
  -5  22   3        8.58       36.50     25.65 o 
  -4  22   3     1135.48     1150.71     18.90 o 
  -3  22   3     1110.04     1097.61     19.87 o 
  -2  22   3     1144.28     1202.68     28.71 o 
  -1  22   3      514.61      550.54     18.21 o 
   0  22   3       45.34       77.88     16.83 o 
   1  22   3       80.24       87.34     17.21 o 
   2  22   3     1049.90     1089.68     20.77 o 
   3  22   3        8.91       42.55     18.11 o 
   4  22   3     1192.50     1125.01     17.92 o 
   5  22   3       55.62       96.99     18.24 o 
   6  22   3     1114.99     1113.55     32.16 o 
   7  22   3        6.04       46.00     16.43 o 
   8  22   3        6.22       10.78     16.92 o 
   9  22   3        7.40       53.53     17.78 o 
  10  22   3        2.86       17.09     17.50 o 
 -10  23   3      129.33      135.59     23.56 o 
  -9  23   3      249.25      212.33     18.26 o 
  -8  23   3      186.56      198.06     20.01 o 
  -7  23   3     1301.91     1328.87     51.12 o 
  -6  23   3      572.80      628.81     21.12 o 
  -5  23   3     1159.70     1263.91     32.57 o 
  -4  23   3       71.92       63.30     17.24 o 
  -3  23   3     1346.74     1396.07     28.74 o 
  -2  23   3       86.27       92.02     18.09 o 
  -1  23   3     2304.95     2217.54     35.74 o 
   0  23   3     1475.45     1416.25     18.16 o 
   1  23   3      632.87      619.30     22.98 o 
   2  23   3      645.81      641.66     18.55 o 
   3  23   3        5.31       49.79     16.69 o 
   4  23   3      616.05      669.21     17.07 o 
   5  23   3      909.88      923.65     24.64 o 
   6  23   3      459.05      475.91     18.26 o 
   7  23   3        2.21       44.32     21.50 o 
   8  23   3       22.19       44.98     16.81 o 
   9  23   3       34.68       19.71     17.71 o 
  10  23   3       55.24       63.43     25.87 o 
 -10  24   3       41.89       51.57     18.81 o 
  -9  24   3       15.12       -0.63     21.60 o 
  -8  24   3      171.30      188.20     19.68 o 
  -7  24   3      101.35       81.71     32.72 o 
  -6  24   3     2205.29     2291.95     56.71 o 
  -5  24   3      327.66      364.53     28.61 o 
  -4  24   3     2406.34     2459.60     35.15 o 
  -3  24   3       35.29       70.85     17.59 o 
  -2  24   3     1809.46     1819.04     30.71 o 
  -1  24   3      828.53      851.99     17.46 o 
   0  24   3      831.33      900.44     20.76 o 
   1  24   3     2637.09     2663.87     37.29 o 
   2  24   3      248.17      307.17     18.10 o 
   3  24   3      141.51      179.09     17.29 o 
   4  24   3      119.01      141.36     18.06 o 
   5  24   3       53.52       83.87     17.98 o 
   6  24   3      389.00      442.63     35.33 o 
   7  24   3      200.66      230.99     19.04 o 
   8  24   3      130.99      125.76     17.99 o 
   9  24   3        2.82       44.52     16.79 o 
  -9  25   3       22.38       25.40     24.92 o 
  -8  25   3       26.94       25.69     17.79 o 
  -7  25   3       33.66       41.19     16.74 o 
  -6  25   3       81.17      118.03     19.07 o 
  -5  25   3      864.66      867.31     21.66 o 
  -4  25   3      209.08      245.15     21.09 o 
  -3  25   3      113.26      137.10     17.61 o 
  -2  25   3      202.19      240.09     16.91 o 
  -1  25   3      159.42      151.89     16.71 o 
   0  25   3      625.15      673.61     17.16 o 
   1  25   3        2.06       23.57     17.25 o 
   2  25   3      553.70      587.67     17.48 o 
   3  25   3      710.26      732.07     22.15 o 
   4  25   3     2127.86     2202.79     49.65 o 
   5  25   3      251.49      304.40     16.98 o 
   6  25   3     2118.27     2106.91     58.33 o 
   7  25   3      332.56      358.19     21.45 o 
   8  25   3       92.64       85.80     29.27 o 
   9  25   3       50.04       -3.43     18.66 o 
  -9  26   3      175.97      157.39     28.55 o 
  -8  26   3        0.89       28.54     18.78 o 
  -7  26   3      502.90      545.00     26.20 o 
  -6  26   3      219.09      226.50     17.93 o 
  -5  26   3      242.99      247.01     19.02 o 
  -4  26   3      111.16      122.57     19.40 o 
  -3  26   3      346.40      339.99     19.44 o 
  -2  26   3       52.68      103.02     16.18 o 
  -1  26   3      303.86      341.89     17.12 o 
   0  26   3      821.26      926.12     24.13 o 
   1  26   3       16.86       66.28     16.69 o 
   2  26   3        6.58       31.19     16.59 o 
   3  26   3       63.16       84.47     15.42 o 
   4  26   3       29.80       75.64     15.58 o 
   5  26   3      352.52      348.78     23.12 o 
   6  26   3      141.79      124.73     20.41 o 
   7  26   3      153.34      187.15     18.27 o 
   8  26   3       59.53      102.64     18.67 o 
   9  26   3      177.97      158.24     23.86 o 
  -9  27   3       34.79       48.72     19.24 o 
  -8  27   3       12.91       41.59     32.36 o 
  -7  27   3        1.03       29.48     17.00 o 
  -6  27   3      242.73      217.45     17.29 o 
  -5  27   3       45.10       51.23     18.66 o 
  -4  27   3      481.23      537.59     18.68 o 
  -3  27   3        8.85       45.44     16.98 o 
  -2  27   3       91.89      106.48     16.50 o 
  -1  27   3     3188.59     3274.50     63.96 o 
   0  27   3       88.74       69.57     20.12 o 
   1  27   3     3091.36     3204.37     66.29 o 
   2  27   3       56.50       94.81     15.94 o 
   3  27   3       77.49      107.52     15.53 o 
   4  27   3       20.51       41.11     15.68 o 
   5  27   3      196.07      206.37     16.93 o 
   6  27   3       29.70       33.35     18.96 o 
   7  27   3      350.28      304.59     22.12 o 
   8  27   3       32.15       66.22     20.71 o 
  -8  28   3      119.76      115.30     18.71 o 
  -7  28   3      299.76      279.50     21.08 o 
  -6  28   3        0.78       19.73     28.83 o 
  -5  28   3      272.21      238.81     21.31 o 
  -4  28   3       66.90       66.53     18.04 o 
  -3  28   3      130.07      117.07     16.09 o 
  -2  28   3       85.25      101.63     16.06 o 
  -1  28   3      351.09      355.54     16.44 o 
   0  28   3        0.72       43.68     15.82 o 
   1  28   3       44.87       82.30     15.41 o 
   2  28   3       35.94       62.39     15.46 o 
   3  28   3      285.90      299.50     16.73 o 
   4  28   3      307.64      322.86     17.22 o 
   5  28   3      442.71      435.31     19.12 o 
   6  28   3      108.57      101.93     18.14 o 
   7  28   3        1.12       26.99     17.67 o 
   8  28   3      100.40       73.75     17.67 o 
  -8  29   3       10.29       26.86     29.17 o 
  -7  29   3      252.25      214.34     21.69 o 
  -6  29   3        1.63       50.39     16.17 o 
  -5  29   3      714.91      700.36     28.21 o 
  -4  29   3        4.62       45.23     16.89 o 
  -3  29   3      307.73      318.23     17.96 o 
  -2  29   3       10.70       46.52     15.93 o 
  -1  29   3      149.86      196.23     21.84 o 
   0  29   3      398.59      395.08     15.75 o 
   1  29   3       25.69       79.56     21.25 o 
   2  29   3       13.65       38.91     16.62 o 
   3  29   3       19.90       31.64     16.13 o 
   4  29   3       71.36       83.04     14.91 o 
   5  29   3      111.16      133.16     16.33 o 
   6  29   3       10.26       39.36     21.23 o 
   7  29   3       22.66        7.65     15.98 o 
   8  29   3       62.96       54.49     26.29 o 
  -7  30   3        6.86       22.63     18.54 o 
  -6  30   3       11.75       39.45     16.80 o 
  -5  30   3      147.37      130.41     15.82 o 
  -4  30   3      186.37      192.76     16.03 o 
  -3  30   3       53.15       57.23     16.52 o 
  -2  30   3        0.48       28.58     16.69 o 
  -1  30   3      476.92      479.57     21.45 o 
   0  30   3      338.66      331.06     17.64 o 
   1  30   3      241.34      214.20     16.66 o 
   2  30   3      286.84      252.73     16.48 o 
   3  30   3       32.59       82.21     15.55 o 
   4  30   3      138.91      170.14     22.72 o 
   5  30   3      229.01      220.93     17.79 o 
   6  30   3       21.04       47.11     32.57 o 
   7  30   3       38.29       43.40     20.56 o 
  -7  31   3       11.34       45.49     16.94 o 
  -6  31   3      210.84      174.80     15.71 o 
  -5  31   3       81.53       80.28     17.46 o 
  -4  31   3      246.37      262.97     16.58 o 
  -3  31   3      108.69      131.20     18.93 o 
  -2  31   3      188.78      202.88     17.78 o 
  -1  31   3      296.36      294.90     17.78 o 
   0  31   3      120.30      145.96     19.30 o 
   1  31   3      717.49      680.74     20.45 o 
   2  31   3       40.51       57.37     16.13 o 
   3  31   3      427.91      440.22     25.92 o 
   4  31   3       20.21       65.73     14.94 o 
   5  31   3      239.93      231.23     17.62 o 
   6  31   3        7.37        3.23     19.35 o 
   7  31   3       80.79       70.46     15.89 o 
  -6  32   3       39.06       75.04     18.63 o 
  -5  32   3      183.81      187.54     16.30 o 
  -4  32   3       74.69       75.89     17.68 o 
  -3  32   3      158.28      187.86     15.90 o 
  -2  32   3      197.07      191.60     15.68 o 
  -1  32   3      196.62      202.49     15.95 o 
   0  32   3     1242.33     1169.01     19.95 o 
   1  32   3       21.85       39.58     14.76 o 
   2  32   3       48.72       33.41     15.18 o 
   3  32   3       15.00       43.27     14.72 o 
   4  32   3       26.82       56.93     14.47 o 
   5  32   3       12.24       67.62     15.61 o 
   6  32   3        0.10       21.82     16.41 o 
  -6  33   3       61.54       89.29     16.26 o 
  -5  33   3       16.21       47.34     15.39 o 
  -4  33   3      122.40      140.04     13.99 o 
  -3  33   3       61.02      113.36     26.85 o 
  -2  33   3      491.15      497.57     23.14 o 
  -1  33   3      229.39      231.59     15.54 o 
   0  33   3      273.66      233.14     15.79 o 
   1  33   3      404.69      383.01     21.40 o 
   2  33   3      524.01      554.37     21.70 o 
   3  33   3      260.40      215.60     14.56 o 
   4  33   3      367.70      390.27     17.15 o 
   5  33   3      131.80      116.68     16.50 o 
  -5  34   3       14.78       27.62     21.26 o 
  -4  34   3      367.82      330.61     17.04 o 
  -3  34   3        0.03       -4.61     14.14 o 
  -2  34   3      108.31      124.48     14.51 o 
  -1  34   3        0.40       33.68     13.93 o 
   0  34   3      232.62      238.61     14.56 o 
   1  34   3       15.81       46.62     14.18 o 
   2  34   3        1.51       11.67     15.01 o 
   3  34   3        5.08       13.88     14.35 o 
   4  34   3        6.39       26.11     14.10 o 
   5  34   3        2.91       -8.04     16.97 o 
  -4  35   3       11.19       72.03     15.28 o 
  -3  35   3      284.98      256.98     15.30 o 
  -2  35   3       72.59       44.89     21.85 o 
  -1  35   3       66.15       86.39     14.50 o 
   0  35   3      277.31      286.38     15.20 o 
   1  35   3      110.44      130.89     14.64 o 
   2  35   3      197.14      186.68     19.50 o 
   3  35   3      186.88      164.77     14.83 o 
   4  35   3      425.27      338.69     21.97 o 
  -3  36   3       13.50       21.31     15.07 o 
  -2  36   3      484.93      420.67     16.14 o 
  -1  36   3       45.10       62.23     14.98 o 
   0  36   3      137.73      142.83     14.74 o 
   1  36   3        3.04       26.08     16.88 o 
   2  36   3      460.25      414.12     15.17 o 
   3  36   3       48.04       72.51     18.63 o 
  -2  37   3      174.23       79.40     30.59 o 
  -1  37   3       81.38       67.41     15.00 o 
   0  37   3        7.24       35.28     15.00 o 
   1  37   3       49.38       49.10     14.42 o 
 -12   0   4      126.92      146.24     26.60 o 
 -10   0   4       53.18      107.37     40.57 o 
  -8   0   4       82.16      127.30     34.04 o 
  -6   0   4       86.73       88.79     38.78 o 
  -4   0   4      241.67      249.53     44.86 o 
  -2   0   4      292.65      243.52     44.72 o 
   0   0   4    26884.33    24545.37    321.16 o 
   2   0   4      773.02      627.95     39.75 o 
   4   0   4       38.46       56.60     32.15 o 
   6   0   4      230.01      326.36     28.79 o 
   8   0   4       59.77       47.69     35.19 o 
  10   0   4      291.84      264.71     32.19 o 
  12   0   4       38.43       56.61     44.46 o 
 -13   1   4        4.43       16.58     18.64 o 
 -12   1   4      293.20      276.22     19.41 o 
 -11   1   4       46.01       60.63     20.24 o 
 -10   1   4      466.95      503.90     24.97 o 
  -9   1   4      246.34      235.58     24.05 o 
  -8   1   4      287.68      329.43     23.60 o 
  -7   1   4      276.81      278.20     24.70 o 
  -6   1   4      756.48      739.08     28.48 o 
  -5   1   4     2311.10     2218.53     31.63 o 
  -4   1   4       19.22       49.48     30.99 o 
  -3   1   4      956.98      808.49     32.26 o 
  -2   1   4        6.32       38.02     31.52 o 
  -1   1   4     2443.37     2479.91     35.47 o 
   0   1   4       37.23       57.92     35.75 o 
   1   1   4     2403.27     2537.20     33.10 o 
   2   1   4     2611.25     2413.24     30.22 o 
   3   1   4     2253.05     2082.72     28.61 o 
   4   1   4     1698.61     1637.67     23.33 o 
   5   1   4      834.97      874.34     21.83 o 
   6   1   4      229.19      278.12     22.42 o 
   7   1   4     1081.98     1090.75     28.63 o 
   8   1   4      281.70      304.91     24.20 o 
   9   1   4      212.83      220.54     22.18 o 
  10   1   4      297.95      287.00     27.01 o 
  11   1   4       72.07      145.44     40.39 o 
  12   1   4       27.78       70.28     22.39 o 
 -13   2   4      103.24       80.72     19.72 o 
 -12   2   4      254.17      259.60     20.53 o 
 -11   2   4      246.70      274.07     20.58 o 
 -10   2   4     1698.84     1735.33     43.30 o 
  -9   2   4      495.11      510.02     22.47 o 
  -8   2   4     2928.18     2940.62     38.59 o 
  -7   2   4      612.42      612.92     26.03 o 
  -6   2   4     3716.35     3590.01     38.81 o 
  -5   2   4      111.09      145.37     27.42 o 
  -4   2   4     2343.37     2163.03     31.94 o 
  -3   2   4      173.75      140.49     29.39 o 
  -2   2   4    11097.68    10080.56    198.07 o 
  -1   2   4     1493.98     1231.62     33.80 o 
   0   2   4    22241.33    20794.48    213.17 o 
   1   2   4     2882.88     2573.94     33.64 o 
   2   2   4      743.62      690.64     27.17 o 
   3   2   4      635.38      581.88     28.24 o 
   4   2   4      110.60      109.38     25.08 o 
   5   2   4     3760.26     3703.50     62.30 o 
   6   2   4      218.62      268.08     20.53 o 
   7   2   4      335.68      486.92     20.05 o 
   8   2   4      766.70      722.16     24.49 o 
   9   2   4      277.42      234.04     23.86 o 
  10   2   4     1783.67     1600.32     69.58 o 
  11   2   4       86.66       94.38     26.29 o 
  12   2   4      791.72      651.27     39.47 o 
 -13   3   4       51.15       50.25     22.44 o 
 -12   3   4      568.27      596.88     21.63 o 
 -11   3   4      248.77      291.74     19.99 o 
 -10   3   4      553.98      581.97     23.87 o 
  -9   3   4      101.13      101.79     21.34 o 
  -8   3   4        2.46       29.34     23.10 o 
  -7   3   4        3.82       46.86     24.75 o 
  -6   3   4      230.22      213.30     28.80 o 
  -5   3   4     1040.53      998.10     28.61 o 
  -4   3   4      560.22      566.17     29.62 o 
  -3   3   4     1150.19     1027.77     30.00 o 
  -2   3   4    14069.83    13026.98    242.44 o 
  -1   3   4     1815.21     1644.65     34.07 o 
   1   3   4     1978.61     2031.76     33.76 o 
   2   3   4    20611.78    19154.35    147.42 o 
   3   3   4     1123.68     1001.70     27.48 o 
   4   3   4     4679.14     4529.16     61.42 o 
   5   3   4     3071.38     2904.61     62.40 o 
   6   3   4     4146.95     4079.98     58.44 o 
   7   3   4      327.63      364.13     21.91 o 
   8   3   4      899.53      954.81     36.90 o 
   9   3   4      538.59      561.51     23.18 o 
  10   3   4      370.10      373.45     27.32 o 
  11   3   4       76.48       73.56     22.80 o 
  12   3   4       19.52       48.58     22.89 o 
 -13   4   4       32.37       27.00     36.01 o 
 -12   4   4       63.26       66.74     20.14 o 
 -11   4   4      480.80      549.04     21.04 o 
 -10   4   4       46.80       60.73     23.16 o 
  -9   4   4      280.84      360.59     27.29 o 
  -8   4   4     1063.22     1035.94     26.08 o 
  -7   4   4     2539.12     2509.87     27.80 o 
  -6   4   4     3542.07     3479.40     29.39 o 
  -5   4   4    10691.25     9958.88    145.98 o 
  -4   4   4     1404.35     1337.72     26.90 o 
  -3   4   4     3068.65     2641.52     35.45 o 
  -2   4   4     2295.03     2033.67     28.94 o 
  -1   4   4     6712.91     6383.77     81.63 o 
   0   4   4       81.55      137.55     27.33 o 
   1   4   4     1839.64     1838.15     51.81 o 
   2   4   4      589.23      514.15     26.10 o 
   3   4   4        1.89       42.35     27.60 o 
   4   4   4        6.99       21.41     24.44 o 
   5   4   4      321.89      342.11     24.58 o 
   6   4   4      182.79      319.20     23.47 o 
   7   4   4     1094.35     1179.56     43.13 o 
   8   4   4      474.25      447.76     24.66 o 
   9   4   4      349.59      372.00     22.38 o 
  10   4   4      188.35      222.08     28.55 o 
  11   4   4     1034.35      980.47     52.95 o 
  12   4   4      295.03      233.84     26.87 o 
 -12   5   4       12.20       28.43     19.49 o 
 -11   5   4      637.55      635.04     21.81 o 
 -10   5   4       65.39       73.35     23.26 o 
  -9   5   4      321.00      339.39     23.89 o 
  -8   5   4      110.73      107.76     24.25 o 
  -7   5   4      730.54      754.52     24.31 o 
  -6   5   4        2.27       72.05     24.40 o 
  -5   5   4       16.65       48.40     24.60 o 
  -4   5   4      153.24      147.89     26.67 o 
  -3   5   4       19.95       42.82     24.78 o 
  -2   5   4     1210.87     1202.55     27.05 o 
  -1   5   4      551.32      358.52     27.88 o 
   0   5   4        5.41       25.07     25.60 o 
   1   5   4     1100.40      817.13     24.69 o 
   2   5   4      372.00      351.50     25.21 o 
   3   5   4     3952.13     3779.10     64.36 o 
   4   5   4       54.34       56.04     23.12 o 
   5   5   4    17943.38    17712.50    278.11 o 
   6   5   4       10.85       57.97     24.22 o 
   7   5   4     2894.63     2932.60     55.72 o 
   8   5   4        2.85       -5.67     24.95 o 
   9   5   4      158.86      195.55     27.44 o 
  10   5   4        3.35       48.77     26.75 o 
  11   5   4      155.11      148.74     24.97 o 
  12   5   4        6.73       29.44     23.27 o 
 -12   6   4      222.90      193.42     20.41 o 
 -11   6   4       12.31       49.71     20.04 o 
 -10   6   4       83.65      113.56     23.82 o 
  -9   6   4       95.45      116.87     23.19 o 
  -8   6   4      213.47      291.60     23.09 o 
  -7   6   4     1395.25     1417.84     24.94 o 
  -6   6   4     4525.12     4586.22     50.08 o 
  -5   6   4     5640.88     5605.56     69.36 o 
  -4   6   4     2252.97     2273.00     28.24 o 
  -3   6   4     1126.43     1071.74     24.56 o 
  -2   6   4       17.62       52.03     25.27 o 
  -1   6   4     3002.59     2652.66     31.03 o 
   0   6   4     1613.62     1517.66     25.43 o 
   1   6   4     1130.40     1096.20     25.64 o 
   2   6   4     1239.61     1238.59     24.06 o 
   3   6   4      127.47      137.53     23.93 o 
   4   6   4      109.69      138.82     21.46 o 
   5   6   4      347.67      408.54     20.99 o 
   6   6   4      992.89     1064.74     26.13 o 
   7   6   4       99.00      161.87     21.29 o 
   8   6   4       19.31       42.09     25.06 o 
   9   6   4       21.30       84.29     27.50 o 
  10   6   4      134.26       76.22     35.59 o 
  11   6   4      177.19      165.91     23.64 o 
  12   6   4      148.27      183.65     30.56 o 
 -12   7   4       35.02       41.41     20.60 o 
 -11   7   4      281.58      300.39     21.35 o 
 -10   7   4       43.72       56.38     23.19 o 
  -9   7   4       84.67      124.07     23.59 o 
  -8   7   4      504.19      537.02     23.31 o 
  -7   7   4     1264.24     1213.70     24.48 o 
  -6   7   4     1350.55     1439.35     26.38 o 
  -5   7   4       91.28       94.59     25.97 o 
  -4   7   4     2966.19     3065.29     26.57 o 
  -3   7   4     1067.85      915.59     25.21 o 
  -2   7   4     3158.21     3093.30     38.41 o 
  -1   7   4      112.68      141.25     24.03 o 
   0   7   4     4570.40     4698.61     42.54 o 
   1   7   4       12.61       17.40     23.90 o 
   2   7   4       11.12       26.84     21.60 o 
   3   7   4      818.28      793.83     20.42 o 
   4   7   4     1678.94     1759.26     24.66 o 
   5   7   4      234.82      230.77     20.38 o 
   6   7   4     2518.79     2657.33     46.80 o 
   7   7   4      502.99      520.40     22.43 o 
   8   7   4       27.28       65.48     21.26 o 
   9   7   4       11.54       72.24     28.25 o 
  10   7   4        0.21       29.01     38.85 o 
  11   7   4       53.70       68.68     19.44 o 
  12   7   4        4.50       40.67     22.98 o 
 -12   8   4        1.69       42.33     20.18 o 
 -11   8   4       31.60       62.52     20.21 o 
 -10   8   4       91.64      103.13     23.62 o 
  -9   8   4       18.49       34.19     23.91 o 
  -8   8   4      308.49      312.31     22.87 o 
  -7   8   4       34.40       65.20     21.86 o 
  -6   8   4       95.67      126.55     24.71 o 
  -5   8   4      804.84      824.62     26.17 o 
  -4   8   4     1064.22      990.77     23.70 o 
  -3   8   4     1908.93     1913.91     27.38 o 
  -2   8   4       15.03       40.36     22.55 o 
  -1   8   4        1.58       36.41     22.62 o 
   0   8   4     2804.81     2815.66     24.41 o 
   1   8   4      125.83      111.36     23.72 o 
   2   8   4       29.02       37.71     20.86 o 
   3   8   4       59.93       86.27     20.10 o 
   4   8   4       34.43       59.01     20.42 o 
   5   8   4       11.49       56.26     23.15 o 
   6   8   4       26.92       35.23     19.50 o 
   7   8   4      206.31      199.52     26.68 o 
   8   8   4      369.19      301.99     25.24 o 
   9   8   4       15.03       19.58     26.82 o 
  10   8   4       46.36       91.02     42.68 o 
  11   8   4        0.24       16.60     18.67 o 
  12   8   4       23.47       42.97     23.74 o 
 -12   9   4      162.06      168.11     20.94 o 
 -11   9   4      105.93       95.48     20.80 o 
 -10   9   4      107.16       89.60     24.58 o 
  -9   9   4      281.57      320.64     21.18 o 
  -8   9   4       18.26       50.22     21.40 o 
  -7   9   4      703.70      703.97     24.25 o 
  -6   9   4     1520.99     1590.29     25.07 o 
  -5   9   4     1343.67     1449.96     25.06 o 
  -4   9   4     5521.83     5593.83     57.59 o 
  -3   9   4     9084.60     9309.53    103.84 o 
  -2   9   4     7347.20     6986.68     82.70 o 
  -1   9   4      751.04      674.52     22.98 o 
   0   9   4       92.04      149.48     21.66 o 
   1   9   4      555.38      498.03     22.85 o 
   2   9   4     2976.52     2932.58     27.95 o 
   3   9   4    15657.33    15631.93     96.03 o 
   4   9   4     1295.95     1305.87     33.90 o 
   5   9   4     3086.22     3078.10     64.10 o 
   6   9   4       59.65       68.65     18.74 o 
   7   9   4      819.69      921.89     38.02 o 
   8   9   4      657.70      668.51     31.71 o 
   9   9   4      249.97      249.76     27.28 o 
  10   9   4        0.82       13.49     63.85 o 
  11   9   4       21.14       63.64     19.24 o 
  12   9   4       48.47       72.15     24.15 o 
 -12  10   4      211.47      204.87     22.42 o 
 -11  10   4      446.00      406.34     22.76 o 
 -10  10   4        7.03       32.80     24.04 o 
  -9  10   4     1299.49     1358.86     22.03 o 
  -8  10   4       69.75       95.67     23.10 o 
  -7  10   4     1359.64     1562.10     29.94 o 
  -6  10   4      297.52      272.58     23.03 o 
  -5  10   4     8317.78     8253.18     60.31 o 
  -4  10   4      542.57      555.26     23.17 o 
  -3  10   4    24888.93    24930.90    330.53 o 
  -2  10   4     3128.77     3061.10     27.21 o 
  -1  10   4     2868.86     2565.26     24.02 o 
   0  10   4     2100.27     1954.97     23.82 o 
   1  10   4     1316.54     1201.68     23.64 o 
   2  10   4     5058.67     4808.08     53.21 o 
   3  10   4       55.28       94.55     22.35 o 
   4  10   4     1117.17     1105.06     23.09 o 
   5  10   4      828.82      868.03     28.27 o 
   6  10   4       27.39       68.96     24.85 o 
   7  10   4      768.61      721.36     28.43 o 
   8  10   4      514.62      625.38     31.37 o 
   9  10   4      847.65      775.19     67.14 o 
  10  10   4       78.08       51.80     28.11 o 
  11  10   4      347.44      324.38     27.02 o 
  12  10   4        2.04       43.72     25.20 o 
 -12  11   4      441.29      384.67     28.46 o 
 -11  11   4       88.32      137.34     22.00 o 
 -10  11   4      508.14      520.18     22.56 o 
  -9  11   4       92.41       99.69     20.31 o 
  -8  11   4        8.58       28.00     21.08 o 
  -7  11   4      851.36      838.45     24.62 o 
  -6  11   4       90.34      114.04     22.07 o 
  -5  11   4      258.95      263.42     21.80 o 
  -4  11   4      382.89      370.36     22.75 o 
  -3  11   4     1180.67     1096.46     22.09 o 
  -2  11   4        5.45       17.85     20.85 o 
  -1  11   4     1023.05      967.71     22.50 o 
   0  11   4     1576.45     1396.42     22.13 o 
   1  11   4     4089.26     3862.95     51.79 o 
   2  11   4     6951.05     6716.75     61.89 o 
   3  11   4    11212.27    11065.71     95.83 o 
   4  11   4     7128.15     6807.47     57.86 o 
   5  11   4     1752.14     1764.18     23.14 o 
   6  11   4     2497.80     2555.83     49.80 o 
   7  11   4      790.76      822.96     29.25 o 
   8  11   4     1085.13     1096.27     29.08 o 
   9  11   4      443.02      483.52     59.31 o 
  10  11   4      383.57      292.70     22.15 o 
  11  11   4        3.77        6.93     51.59 o 
  12  11   4       42.89       55.10     63.51 o 
 -12  12   4      140.21      109.84     26.09 o 
 -11  12   4       14.64       36.12     22.47 o 
 -10  12   4     1883.47     1864.33     39.62 o 
  -9  12   4       72.11       84.42     19.34 o 
  -8  12   4     2858.70     2907.57     74.63 o 
  -7  12   4      260.81      279.39     23.57 o 
  -6  12   4     1566.51     1627.39     23.87 o 
  -5  12   4       19.56       19.26     21.05 o 
  -4  12   4     7036.21     7015.02     74.47 o 
  -3  12   4      676.60      657.37     22.56 o 
  -2  12   4     9010.70     8534.79     76.43 o 
  -1  12   4       99.35       75.79     20.25 o 
   0  12   4     2371.51     2182.55     23.59 o 
   1  12   4      160.74      140.00     18.93 o 
   2  12   4      730.95      746.28     21.14 o 
   3  12   4      880.67      896.39     20.87 o 
   4  12   4      251.67      268.89     20.08 o 
   5  12   4       23.03       54.89     21.07 o 
   6  12   4      167.79      179.83     20.21 o 
   7  12   4     1784.19     1789.13     59.24 o 
   8  12   4     1402.87     1411.46     38.04 o 
   9  12   4      253.21      248.15     29.84 o 
  10  12   4     1651.30     1513.11     89.37 o 
  11  12   4        1.02       22.41     27.96 o 
 -12  13   4       49.62       89.32     23.26 o 
 -11  13   4       35.67       65.37     18.83 o 
 -10  13   4      331.94      379.07     20.00 o 
  -9  13   4       13.29       27.58     20.93 o 
  -8  13   4     1194.70     1295.64     34.42 o 
  -7  13   4     1011.98     1050.72     22.55 o 
  -6  13   4      546.10      503.71     22.90 o 
  -5  13   4        4.42       17.11     20.37 o 
  -4  13   4      517.16      601.66     21.34 o 
  -3  13   4     2036.88     2053.62     27.52 o 
  -2  13   4     7617.16     7633.87     46.81 o 
  -1  13   4     3314.09     3318.58     22.97 o 
   0  13   4     6408.39     6185.79     36.99 o 
   1  13   4     3781.35     3680.80     55.93 o 
   2  13   4    14634.56    14571.52    186.61 o 
   3  13   4     2820.14     2876.55     34.05 o 
   4  13   4     2815.17     2808.64     37.36 o 
   5  13   4      574.43      570.49     21.59 o 
   6  13   4      115.38      143.65     22.83 o 
   7  13   4      297.35      332.93     21.67 o 
   8  13   4     1509.24     1556.03     56.57 o 
   9  13   4      316.64      347.22     28.51 o 
  10  13   4      460.78      390.46     27.51 o 
  11  13   4      104.12       85.66     23.96 o 
 -12  14   4       22.89       29.98     20.53 o 
 -11  14   4      125.99      140.49     20.58 o 
 -10  14   4        0.29       48.47     20.22 o 
  -9  14   4      894.16      945.88     26.62 o 
  -8  14   4        1.05       68.03     21.26 o 
  -7  14   4      124.91      145.34     22.30 o 
  -6  14   4        5.16       34.03     22.04 o 
  -5  14   4      248.50      258.42     20.95 o 
  -4  14   4      368.72      423.60     21.75 o 
  -3  14   4      602.66      684.36     20.64 o 
  -2  14   4      149.08      190.01     19.99 o 
  -1  14   4      142.61      174.60     19.28 o 
   0  14   4      208.86      253.55     19.67 o 
   1  14   4      171.48      178.11     18.10 o 
   2  14   4       27.34       67.78     19.14 o 
   3  14   4      118.10      144.08     22.34 o 
   4  14   4       50.47       89.53     21.45 o 
   5  14   4       12.05       18.71     18.69 o 
   6  14   4       38.74       60.96     22.34 o 
   7  14   4       21.90       47.83     19.11 o 
   8  14   4      238.20      263.95     21.37 o 
   9  14   4      561.53      519.39     26.29 o 
  10  14   4       17.41       71.56     31.14 o 
  11  14   4      111.49      163.74     22.79 o 
 -11  15   4       14.65       57.99     21.99 o 
 -10  15   4      516.90      503.67     21.35 o 
  -9  15   4        1.67       29.29     24.17 o 
  -8  15   4     1471.58     1528.02     65.61 o 
  -7  15   4      119.59      129.75     21.59 o 
  -6  15   4      264.99      263.15     20.97 o 
  -5  15   4       13.58       54.48     20.82 o 
  -4  15   4      797.82      755.32     20.34 o 
  -3  15   4      294.46      295.30     20.01 o 
  -2  15   4        6.56       34.89     19.77 o 
  -1  15   4     1361.72     1411.73     20.35 o 
   0  15   4      148.12      183.95     19.01 o 
   1  15   4     1041.46     1091.81     20.07 o 
   2  15   4       17.89       59.34     19.52 o 
   3  15   4      183.19      177.36     21.22 o 
   4  15   4       45.17       78.93     19.35 o 
   5  15   4      169.06      207.47     19.82 o 
   6  15   4       53.11       56.13     22.35 o 
   7  15   4      164.39      184.14     25.73 o 
   8  15   4      450.59      450.36     20.15 o 
   9  15   4       22.63        8.03     38.28 o 
  10  15   4        4.83       35.00     26.19 o 
  11  15   4        0.15       29.02     20.82 o 
 -11  16   4      301.04      247.96     19.75 o 
 -10  16   4      203.51      220.08     21.58 o 
  -9  16   4      555.64      551.54     25.07 o 
  -8  16   4     2033.18     1966.86     47.57 o 
  -7  16   4      336.31      358.01     23.59 o 
  -6  16   4     1209.15     1236.96     26.50 o 
  -5  16   4      154.34      171.19     19.72 o 
  -4  16   4      491.66      509.31     19.82 o 
  -3  16   4       25.78       52.98     20.43 o 
  -2  16   4     1457.02     1478.43     24.82 o 
  -1  16   4      276.82      319.41     19.30 o 
   0  16   4     1274.99     1302.10     23.08 o 
   1  16   4        3.11        5.48     18.48 o 
   2  16   4       22.96       46.72     17.85 o 
   3  16   4      899.53      886.56     30.37 o 
   4  16   4      135.81      169.02     19.64 o 
   5  16   4      388.50      392.14     20.56 o 
   6  16   4       85.43      149.93     18.68 o 
   7  16   4        3.73       38.77     21.04 o 
   8  16   4      362.60      404.33     18.74 o 
   9  16   4      175.75      191.74     21.14 o 
  10  16   4      257.91      284.38     32.40 o 
  11  16   4      113.41       66.81     30.82 o 
 -11  17   4        5.97       16.23     18.93 o 
 -10  17   4      152.16      160.84     21.24 o 
  -9  17   4      215.75      173.51     22.25 o 
  -8  17   4        2.97       67.23     22.30 o 
  -7  17   4       20.95       51.27     21.51 o 
  -6  17   4      428.47      488.58     21.35 o 
  -5  17   4      880.48      884.22     20.41 o 
  -4  17   4      376.36      412.10     19.71 o 
  -3  17   4      672.38      650.62     19.90 o 
  -2  17   4     5541.18     5446.53     40.81 o 
  -1  17   4      176.68      190.76     19.75 o 
   0  17   4    14229.18    14288.28    163.86 o 
   1  17   4        2.85       28.95     18.43 o 
   2  17   4     7888.68     7865.65     78.75 o 
   3  17   4       88.35       86.67     19.39 o 
   4  17   4      933.85      944.91     26.33 o 
   5  17   4       59.00      125.44     21.90 o 
   6  17   4      635.28      710.17     21.08 o 
   7  17   4        2.95       30.46     17.90 o 
   8  17   4      996.89     1023.77     46.68 o 
   9  17   4        0.15       45.24     26.21 o 
  10  17   4      157.42      119.81     33.97 o 
  11  17   4        6.46       48.58     38.46 o 
 -11  18   4       23.93       14.53     18.50 o 
 -10  18   4      556.09      530.91     25.64 o 
  -9  18   4       36.07       80.58     21.34 o 
  -8  18   4      936.88      922.11     35.31 o 
  -7  18   4      243.18      263.47     24.61 o 
  -6  18   4      390.12      381.87     25.24 o 
  -5  18   4      317.05      324.88     19.75 o 
  -4  18   4      789.99      813.22     20.24 o 
  -3  18   4     2499.50     2627.33     34.65 o 
  -2  18   4     1988.59     2094.52     34.86 o 
  -1  18   4     3048.38     2956.98     45.76 o 
   0  18   4      713.25      692.50     19.02 o 
   1  18   4     2205.52     2123.82     21.09 o 
   2  18   4      478.14      495.90     18.14 o 
   3  18   4     1184.53     1219.77     19.18 o 
   4  18   4      127.14      113.95     20.65 o 
   5  18   4      144.80      150.59     25.43 o 
   6  18   4      248.00      287.91     21.83 o 
   7  18   4      298.81      353.88     18.31 o 
   8  18   4      648.42      671.18     47.44 o 
   9  18   4       60.14       61.27     18.43 o 
  10  18   4      467.02      395.44     39.94 o 
 -11  19   4      199.13      190.24     25.85 o 
 -10  19   4        9.32       11.98     29.27 o 
  -9  19   4      713.03      701.70     47.82 o 
  -8  19   4        4.44       47.50     19.91 o 
  -7  19   4      266.69      330.89     21.67 o 
  -6  19   4        0.22       58.65     19.83 o 
  -5  19   4      356.03      344.09     19.62 o 
  -4  19   4      207.81      225.39     18.81 o 
  -3  19   4       58.87       83.41     18.22 o 
  -2  19   4        2.06       14.46     18.16 o 
  -1  19   4      634.35      665.56     20.29 o 
   0  19   4       37.45       69.18     19.56 o 
   1  19   4     1992.31     2029.70     20.56 o 
   2  19   4      666.52      673.76     18.50 o 
   3  19   4     4102.97     4097.45     57.37 o 
   4  19   4      697.34      745.25     21.95 o 
   5  19   4     1910.48     2041.33     48.32 o 
   6  19   4       18.69       64.97     20.57 o 
   7  19   4     1090.65     1130.41     44.80 o 
   8  19   4        0.93       42.91     26.30 o 
   9  19   4      359.35      398.38     23.49 o 
  10  19   4       15.61       34.94     18.40 o 
 -11  20   4      111.14       98.56     26.22 o 
 -10  20   4       49.53       37.55     18.60 o 
  -9  20   4      558.73      575.25     30.15 o 
  -8  20   4      323.44      350.80     24.28 o 
  -7  20   4     1465.15     1545.82     54.76 o 
  -6  20   4      965.39      953.17     21.16 o 
  -5  20   4     3091.97     3291.63     42.47 o 
  -4  20   4     1033.47     1111.68     20.10 o 
  -3  20   4     4812.96     4767.87     35.90 o 
  -2  20   4       93.78      125.88     18.97 o 
  -1  20   4      387.80      422.96     18.39 o 
   0  20   4      195.18      247.92     17.97 o 
   1  20   4      160.17      176.18     17.32 o 
   2  20   4       58.27       50.10     17.69 o 
   3  20   4        4.72       49.21     19.95 o 
   4  20   4       14.77       23.52     20.07 o 
   5  20   4      416.56      465.01     21.73 o 
   6  20   4      138.78      187.28     21.51 o 
   7  20   4      590.87      608.25     17.38 o 
   8  20   4       16.38       21.15     18.32 o 
   9  20   4      552.97      571.20     40.38 o 
  10  20   4       15.80       50.28     20.47 o 
 -10  21   4       23.98       67.31     24.25 o 
  -9  21   4        2.76       23.02     26.47 o 
  -8  21   4       33.28      110.80     22.58 o 
  -7  21   4       10.25       45.62     20.92 o 
  -6  21   4      874.40      908.55     20.72 o 
  -5  21   4     1244.57     1248.92     26.31 o 
  -4  21   4     2483.46     2442.66     38.78 o 
  -3  21   4     2354.18     2459.49     32.44 o 
  -2  21   4     2883.28     2950.08     44.27 o 
  -1  21   4      587.75      591.57     17.61 o 
   0  21   4      114.41      184.89     17.97 o 
   1  21   4      451.71      485.33     17.70 o 
   2  21   4     3031.83     3082.73     50.41 o 
   3  21   4     2015.38     2057.24     19.49 o 
   4  21   4     4207.95     4432.03     80.31 o 
   5  21   4      204.40      234.46     17.82 o 
   6  21   4     1553.10     1544.33     72.26 o 
   7  21   4      177.81      144.21     20.39 o 
   8  21   4      554.31      576.94     50.67 o 
   9  21   4       27.79        5.13     17.05 o 
  10  21   4       30.32       17.15     29.70 o 
 -10  22   4        2.41       35.81     17.45 o 
  -9  22   4       64.79      108.73     18.45 o 
  -8  22   4       22.47       16.57     21.58 o 
  -7  22   4        3.37       24.91     20.90 o 
  -6  22   4        1.49       34.68     30.13 o 
  -5  22   4       99.38      118.04     18.82 o 
  -4  22   4     1159.17     1197.98     29.02 o 
  -3  22   4      339.11      321.46     18.84 o 
  -2  22   4      620.69      638.73     19.16 o 
  -1  22   4       12.72       56.30     18.65 o 
   0  22   4        3.56       48.69     20.28 o 
   1  22   4      179.07      227.03     19.47 o 
   2  22   4      130.46      161.44     21.81 o 
   3  22   4       35.37      107.71     18.88 o 
   4  22   4       10.54       31.99     17.87 o 
   5  22   4      427.25      391.23     22.32 o 
   6  22   4        0.07       25.37     18.24 o 
   7  22   4        5.91      108.25     28.39 o 
   8  22   4       16.55       54.59     27.18 o 
   9  22   4       46.76       90.35     37.22 o 
  10  22   4        9.01       61.72     17.81 o 
 -10  23   4       89.49       82.61     18.35 o 
  -9  23   4        1.78       21.59     19.03 o 
  -8  23   4      315.35      298.09     32.21 o 
  -7  23   4      138.52      132.26     17.39 o 
  -6  23   4      991.98      968.68     33.33 o 
  -5  23   4      382.12      352.13     18.55 o 
  -4  23   4     2088.26     2005.59     46.97 o 
  -3  23   4      369.66      399.32     17.80 o 
  -2  23   4     1988.20     1877.62     34.88 o 
  -1  23   4       66.36       86.37     18.74 o 
   0  23   4     1704.47     1710.46     30.92 o 
   1  23   4        0.39       22.20     20.73 o 
   2  23   4      125.59      162.13     17.29 o 
   3  23   4      426.50      434.78     18.58 o 
   4  23   4      216.21      253.33     21.16 o 
   5  23   4      744.49      704.58     19.00 o 
   6  23   4      272.77      333.01     17.46 o 
   7  23   4      257.90      288.59     18.65 o 
   8  23   4       21.53       57.14     18.02 o 
   9  23   4        5.66       30.39     18.89 o 
  -9  24   4      108.59      125.57     20.66 o 
  -8  24   4       99.00      111.62     28.66 o 
  -7  24   4     1265.87     1245.38     43.10 o 
  -6  24   4      424.25      426.07     18.46 o 
  -5  24   4     2821.55     2795.27     49.99 o 
  -4  24   4        0.38       36.68     17.65 o 
  -3  24   4     1522.32     1564.77     19.93 o 
  -2  24   4       11.30       14.22     17.20 o 
  -1  24   4     1594.45     1645.42     27.35 o 
   0  24   4      838.96      875.14     31.57 o 
   1  24   4      824.67      876.55     17.62 o 
   2  24   4      104.99      120.15     17.00 o 
   3  24   4      155.30      196.70     16.15 o 
   4  24   4      175.64      161.13     17.26 o 
   5  24   4      141.66      183.29     20.42 o 
   6  24   4      399.37      401.71     16.61 o 
   7  24   4      234.83      242.76     24.31 o 
   8  24   4       10.19       28.84     37.82 o 
   9  24   4      138.41      143.27     22.92 o 
  -9  25   4      108.83      103.49     23.55 o 
  -8  25   4      191.79      172.18     20.11 o 
  -7  25   4       23.76       80.88     19.35 o 
  -6  25   4       76.79      151.60     25.09 o 
  -5  25   4       19.02       36.56     16.11 o 
  -4  25   4        2.30      -17.01     17.01 o 
  -3  25   4        8.87       42.39     16.78 o 
  -2  25   4       32.31       74.88     20.99 o 
  -1  25   4     2316.28     2343.16     48.11 o 
   0  25   4      723.15      747.17     28.69 o 
   1  25   4     2757.62     3009.69     41.63 o 
   2  25   4      543.12      525.15     19.77 o 
   3  25   4      949.63     1005.58     20.55 o 
   4  25   4      474.36      523.62     18.40 o 
   5  25   4     2776.04     2700.25     87.79 o 
   6  25   4      337.91      376.82     20.12 o 
   7  25   4     1043.96     1056.30     40.79 o 
   8  25   4      122.78      165.40     17.56 o 
   9  25   4      120.35      118.24     25.50 o 
  -9  26   4        0.97        7.44     18.09 o 
  -8  26   4      722.62      701.84     26.42 o 
  -7  26   4      232.22      227.48     20.09 o 
  -6  26   4     1837.06     1822.88     53.38 o 
  -5  26   4      264.10      275.09     16.93 o 
  -4  26   4     1418.18     1484.65     45.76 o 
  -3  26   4        1.94        1.55     16.07 o 
  -2  26   4     1528.35     1557.72     35.84 o 
  -1  26   4       47.13       62.44     16.88 o 
   0  26   4      468.67      498.18     18.90 o 
   1  26   4      331.41      355.80     15.69 o 
   2  26   4      127.67      135.25     24.14 o 
   3  26   4      175.13      176.46     15.88 o 
   4  26   4      210.73      218.03     26.43 o 
   5  26   4        3.93       73.24     27.34 o 
   6  26   4      196.49      174.44     16.25 o 
   7  26   4      145.18      154.89     21.09 o 
   8  26   4      248.46      211.25     17.37 o 
  -8  27   4        0.57       31.15     18.12 o 
  -7  27   4       29.42       57.53     19.71 o 
  -6  27   4      140.27      128.18     20.59 o 
  -5  27   4       12.98       46.58     16.07 o 
  -4  27   4      495.65      478.64     16.40 o 
  -3  27   4       16.44       37.89     15.97 o 
  -2  27   4      887.38      901.44     25.64 o 
  -1  27   4        0.48       31.75     16.96 o 
   0  27   4     2150.33     2227.40     60.61 o 
   1  27   4       49.45       68.39     16.59 o 
   2  27   4     1169.37     1216.77     17.33 o 
   3  27   4      306.78      353.57     15.78 o 
   4  27   4      948.07      913.16     31.17 o 
   5  27   4        6.87        6.26     17.47 o 
   6  27   4      955.08      941.42     32.64 o 
   7  27   4       34.45       54.27     23.22 o 
   8  27   4      246.48      216.21     17.68 o 
  -8  28   4      162.71      121.07     23.27 o 
  -7  28   4      140.62      149.58     17.84 o 
  -6  28   4      390.05      325.56     19.02 o 
  -5  28   4       22.83        9.78     16.01 o 
  -4  28   4       45.21       52.83     15.89 o 
  -3  28   4      378.12      434.52     16.47 o 
  -2  28   4      364.49      391.79     16.13 o 
  -1  28   4      431.28      456.62     16.46 o 
   0  28   4     1540.78     1610.98     48.60 o 
   1  28   4      302.58      317.69     22.12 o 
   2  28   4       65.29       74.81     15.64 o 
   3  28   4      133.11      127.46     15.61 o 
   4  28   4       63.52      105.32     19.16 o 
   5  28   4        3.17       43.76     16.06 o 
   6  28   4      173.91      159.15     17.90 o 
   7  28   4        0.47       25.93     19.99 o 
   8  28   4       43.23       68.30     49.10 o 
  -8  29   4       27.48       42.79     17.83 o 
  -7  29   4        7.61       12.81     16.92 o 
  -6  29   4       10.59       47.69     18.88 o 
  -5  29   4       16.43       48.68     18.07 o 
  -4  29   4        5.70       16.38     15.73 o 
  -3  29   4       21.96       27.22     15.49 o 
  -2  29   4        6.27       18.37     23.83 o 
  -1  29   4      635.33      626.57     16.60 o 
   0  29   4       49.99       69.98     16.46 o 
   1  29   4      616.06      591.82     21.25 o 
   2  29   4       18.90       83.66     14.84 o 
   3  29   4       56.13       52.56     14.75 o 
   4  29   4       13.27       37.66     15.23 o 
   5  29   4       44.52       96.07     22.67 o 
   6  29   4       13.90       -7.28     16.45 o 
   7  29   4       95.84       86.60     18.27 o 
  -7  30   4        0.24       44.09     16.73 o 
  -6  30   4        5.14       61.62     16.16 o 
  -5  30   4        1.27       17.31     17.35 o 
  -4  30   4        0.56       22.90     17.29 o 
  -3  30   4       65.00       64.86     14.82 o 
  -2  30   4        6.51       29.95     14.98 o 
  -1  30   4       40.20       49.84     14.70 o 
   0  30   4      311.57      303.46     16.33 o 
   1  30   4        0.33       18.36     18.50 o 
   2  30   4       64.96       99.59     16.18 o 
   3  30   4       28.15       31.09     14.21 o 
   4  30   4        1.61       28.53     15.70 o 
   5  30   4        0.58       39.75     15.49 o 
   6  30   4        9.57       28.08     16.78 o 
   7  30   4       16.01       38.57     18.15 o 
  -7  31   4       21.50       18.07     17.45 o 
  -6  31   4        6.68       60.35     25.06 o 
  -5  31   4      103.17      102.16     18.33 o 
  -4  31   4       29.60       84.59     21.43 o 
  -3  31   4       42.39       54.92     16.58 o 
  -2  31   4      159.77      177.92     18.44 o 
  -1  31   4      157.81      186.36     15.61 o 
   0  31   4      294.22      274.61     19.42 o 
   1  31   4      183.50      177.96     17.18 o 
   2  31   4      453.73      439.01     15.51 o 
   3  31   4       26.68       37.70     16.75 o 
   4  31   4      156.14      168.44     20.54 o 
   5  31   4       21.16       17.13     15.89 o 
   6  31   4       34.66       24.96     16.52 o 
  -6  32   4      119.00       67.76     16.20 o 
  -5  32   4       84.61      100.44     16.76 o 
  -4  32   4      237.20      262.55     18.95 o 
  -3  32   4       77.47      101.88     15.53 o 
  -2  32   4      463.79      489.03     16.54 o 
  -1  32   4      140.16      145.49     17.79 o 
   0  32   4      577.20      583.43     16.50 o 
   1  32   4       26.87       30.01     15.30 o 
   2  32   4       75.30      114.54     15.54 o 
   3  32   4       34.48       33.45     13.93 o 
   4  32   4        0.03       38.14     15.50 o 
   5  32   4       49.91       58.61     16.16 o 
   6  32   4       52.29       35.71     17.09 o 
  -5  33   4       61.27       85.52     16.44 o 
  -4  33   4       13.04       12.73     15.40 o 
  -3  33   4      132.24       84.88     15.85 o 
  -2  33   4      130.17      120.86     17.91 o 
  -1  33   4      534.44      455.79     22.44 o 
   0  33   4      648.52      619.16     19.42 o 
   1  33   4      787.93      713.30     21.94 o 
   2  33   4      420.77      384.84     27.55 o 
   3  33   4      406.56      348.23     26.71 o 
   4  33   4      247.00      222.70     14.56 o 
   5  33   4      326.15      273.87     21.98 o 
  -5  34   4     1225.96      913.73     36.05 o 
  -4  34   4       38.57       15.73     15.30 o 
  -3  34   4      477.32      447.18     21.71 o 
  -2  34   4        0.07       26.12     16.26 o 
  -1  34   4      263.52      214.52     16.41 o 
   0  34   4       26.95       -2.82     14.76 o 
   1  34   4       75.00       87.35     14.50 o 
   2  34   4       16.36       29.71     14.61 o 
   3  34   4        0.11       33.15     16.09 o 
   4  34   4        0.66      -13.92     13.92 o 
  -4  35   4      156.26      136.30     15.62 o 
  -3  35   4      651.00      574.77     32.70 o 
  -2  35   4      406.70      382.83     15.68 o 
  -1  35   4      528.41      434.03     26.38 o 
   0  35   4       92.38      129.31     14.02 o 
   1  35   4      434.23      382.19     19.95 o 
   2  35   4      515.30      459.92     24.98 o 
   3  35   4      533.25      414.50     29.97 o 
  -3  36   4       15.27      -12.96     41.04 o 
  -2  36   4      142.46      134.90     14.59 o 
  -1  36   4       13.86       71.52     19.23 o 
   0  36   4      214.30      152.95     16.21 o 
   1  36   4        0.46       40.62     14.10 o 
   2  36   4       26.82       63.27     17.66 o 
 -11   0   5        9.18      -50.09     50.09 o 
  -9   0   5       37.26       11.78     35.33 o 
  -7   0   5        1.20       25.40     36.17 o 
  -5   0   5      116.45      133.77     38.18 o 
  -3   0   5      292.09      263.67     37.31 o 
  -1   0   5     1241.95     1149.00     42.66 o 
   1   0   5     5407.07     4988.33     40.62 o 
   3   0   5       31.98       78.27     30.62 o 
   5   0   5      155.27      205.19     34.50 o 
   7   0   5      321.55      309.93     26.53 o 
   9   0   5      207.61      187.48     33.39 o 
  11   0   5      219.61      194.74     32.73 o 
 -12   1   5       61.85       36.32     22.51 o 
 -11   1   5      417.63      355.11     25.58 o 
 -10   1   5      145.90      147.84     23.28 o 
  -9   1   5      568.53      533.70     24.55 o 
  -8   1   5       92.27       94.23     25.85 o 
  -7   1   5       40.77       59.89     27.79 o 
  -6   1   5       53.29       95.12     26.36 o 
  -5   1   5     1445.86     1375.16     29.33 o 
  -4   1   5      339.89      347.82     26.92 o 
  -3   1   5        8.52       40.58     27.21 o 
  -2   1   5     1289.63     1212.62     26.25 o 
  -1   1   5     8885.06     8152.17     60.33 o 
   0   1   5    29140.87    28206.39    195.45 o 
   1   1   5    13790.02    12959.83     83.92 o 
   2   1   5     5983.45     5414.08     38.47 o 
   3   1   5      967.09      972.52     23.09 o 
   4   1   5      127.82      218.60     20.90 o 
   5   1   5      846.72      863.68     22.31 o 
   6   1   5      878.35      892.95     30.95 o 
   7   1   5      152.26      174.28     22.43 o 
   8   1   5      858.78      770.38     27.57 o 
   9   1   5      396.27      364.15     23.39 o 
  10   1   5      448.79      386.00     23.36 o 
  11   1   5        2.16       55.58     22.59 o 
  12   1   5      189.34      169.21     28.59 o 
 -12   2   5       12.26       26.87     22.91 o 
 -11   2   5     1388.00     1317.14     38.55 o 
 -10   2   5        1.81       42.46     22.55 o 
  -9   2   5     4383.89     4087.15     70.00 o 
  -8   2   5      781.23      813.34     27.19 o 
  -7   2   5     7759.12     7537.06     53.34 o 
  -6   2   5      280.62      324.74     27.63 o 
  -5   2   5     8505.38     8655.83     77.07 o 
  -4   2   5        2.74       44.93     27.62 o 
  -3   2   5     7616.66     6774.67    102.23 o 
  -2   2   5     2267.55     2120.94     42.20 o 
  -1   2   5    30114.99    29686.94    205.85 o 
   0   2   5      111.29      108.77     24.81 o 
   1   2   5     6941.77     6839.18    156.22 o 
   2   2   5      416.10      358.16     24.28 o 
   3   2   5       86.41       97.91     22.85 o 
   4   2   5      283.48      277.14     22.72 o 
   5   2   5       95.48      130.54     21.52 o 
   6   2   5      821.78      877.23     21.03 o 
   7   2   5      912.22      980.28     26.32 o 
   8   2   5       93.68      117.11     20.00 o 
   9   2   5     1605.75     1508.06     24.75 o 
  10   2   5       33.50       37.11     43.58 o 
  11   2   5     1478.42     1195.60    114.09 o 
  12   2   5        2.27        9.84     22.19 o 
 -12   3   5      208.77      205.82     21.96 o 
 -11   3   5     1479.85     1411.80     29.37 o 
 -10   3   5      391.14      441.27     23.87 o 
  -9   3   5     1137.09     1095.82     25.34 o 
  -8   3   5       61.20       75.20     26.33 o 
  -7   3   5      816.42      834.65     27.06 o 
  -6   3   5        3.25       46.47     27.56 o 
  -5   3   5      388.28      424.09     27.70 o 
  -4   3   5      453.92      459.70     26.96 o 
  -3   3   5     4215.26     3807.04     43.51 o 
  -2   3   5     3356.76     3305.54     59.06 o 
  -1   3   5    35336.66    35144.10    365.03 o 
   0   3   5     6547.48     6363.21    110.17 o 
   1   3   5    35820.77    35642.36    500.12 o 
   2   3   5     3920.66     3603.62     28.03 o 
   3   3   5    11656.72    11007.85     84.69 o 
   4   3   5     2072.52     2189.96     36.20 o 
   5   3   5    13639.03    14057.66    199.29 o 
   6   3   5      692.83      734.03     25.45 o 
   7   3   5     6146.61     5671.23    141.32 o 
   8   3   5      392.46      376.95     23.47 o 
   9   3   5     1536.02     1426.08     29.46 o 
  10   3   5      118.91      129.11     25.43 o 
  11   3   5      313.14      308.74     24.30 o 
  12   3   5        2.05       20.67     22.62 o 
 -12   4   5      174.14      170.50     21.88 o 
 -11   4   5      125.21      131.36     27.50 o 
 -10   4   5      944.84      871.09     27.50 o 
  -9   4   5      975.24      821.56     26.77 o 
  -8   4   5     2780.23     2648.97     40.80 o 
  -7   4   5     3301.34     3053.61     45.47 o 
  -6   4   5    10055.14     9934.26    113.81 o 
  -5   4   5     3498.95     3703.22     52.08 o 
  -4   4   5     5246.09     4890.73     51.71 o 
  -3   4   5     2041.14     1860.46     27.33 o 
  -2   4   5    15911.08    14536.05    241.88 o 
  -1   4   5    11559.73    10755.32    155.66 o 
   0   4   5    42231.26    40307.56    477.89 o 
   1   4   5     3957.19     3539.21     60.70 o 
   2   4   5     3374.06     3083.14     27.76 o 
   3   4   5       86.92       91.60     23.64 o 
   4   4   5      374.43      404.69     24.26 o 
   5   4   5      330.47      354.84     22.78 o 
   6   4   5     1029.36     1069.68     32.17 o 
   7   4   5      227.23      304.13     23.88 o 
   8   4   5      613.93      545.02     28.90 o 
   9   4   5      905.94      814.84     23.48 o 
  10   4   5      948.37      862.43     37.50 o 
  11   4   5      371.16      289.75     25.46 o 
  12   4   5      301.04      228.76     29.50 o 
 -12   5   5      984.11      842.51     25.66 o 
 -11   5   5        3.42       47.38     27.02 o 
 -10   5   5     1297.36     1170.39     33.03 o 
  -9   5   5       55.20       81.01     25.51 o 
  -8   5   5      841.40      778.85     26.94 o 
  -7   5   5       90.45      203.66     24.83 o 
  -6   5   5      262.17      331.41     27.07 o 
  -5   5   5      266.54      240.70     24.56 o 
  -4   5   5       29.84       48.81     23.98 o 
  -3   5   5      219.72      221.22     25.01 o 
  -2   5   5      788.42      645.22     25.40 o 
  -1   5   5       10.24       34.02     22.80 o 
   0   5   5    16702.29    16932.88    144.24 o 
   1   5   5       46.52       60.23     25.08 o 
   2   5   5     1554.36     1248.00     22.97 o 
   3   5   5       34.39       45.14     24.77 o 
   4   5   5     8640.99     8872.93    145.34 o 
   5   5   5      303.44      295.38     22.81 o 
   6   5   5    11121.31    10803.07    116.04 o 
   7   5   5        0.30       75.55     21.26 o 
   8   5   5     1289.47     1157.49     26.03 o 
   9   5   5      127.80      103.52     27.31 o 
  10   5   5      333.94      325.45     28.20 o 
  11   5   5       15.82        0.74     25.80 o 
  12   5   5      107.06       85.71     22.34 o 
 -12   6   5       48.11       36.82     23.02 o 
 -11   6   5      266.81      200.02     28.69 o 
 -10   6   5       53.63       92.50     25.98 o 
  -9   6   5       79.51       98.25     24.39 o 
  -8   6   5      661.14      668.75     25.82 o 
  -7   6   5     2213.44     2220.46     42.63 o 
  -6   6   5     7039.48     7167.81    106.30 o 
  -5   6   5     6843.32     7128.38     72.58 o 
  -4   6   5     2751.75     2685.29     26.84 o 
  -3   6   5     2336.35     2219.96     24.52 o 
  -2   6   5     6445.01     5950.54     81.17 o 
  -1   6   5     5316.98     5317.44     78.81 o 
   0   6   5     9170.85     9212.06     70.06 o 
   1   6   5       70.76      141.55     26.24 o 
   2   6   5      809.65      796.33     22.90 o 
   3   6   5        0.65       -6.25     20.09 o 
   4   6   5       12.32       20.37     23.87 o 
   5   6   5        6.31       49.14     23.02 o 
   6   6   5      357.30      343.00     22.32 o 
   7   6   5      407.91      446.64     22.84 o 
   8   6   5      486.70      442.28     22.17 o 
   9   6   5       28.91       16.65     24.60 o 
  10   6   5      225.65      185.98     26.35 o 
  11   6   5      202.83      164.78     29.68 o 
  12   6   5      204.86      180.29     28.62 o 
 -12   7   5      138.57      116.48     23.05 o 
 -11   7   5      161.97      194.39     28.02 o 
 -10   7   5      101.77       90.88     26.55 o 
  -9   7   5        3.67       51.56     25.06 o 
  -8   7   5       70.17      111.88     25.78 o 
  -7   7   5       13.26       59.43     24.52 o 
  -6   7   5       20.38       58.86     23.96 o 
  -5   7   5      264.52      318.20     26.53 o 
  -4   7   5      177.75      234.09     23.37 o 
  -3   7   5     1087.90     1235.21     23.21 o 
  -2   7   5       38.19       71.00     21.99 o 
  -1   7   5    14204.35    14834.08    142.26 o 
   0   7   5     2277.98     2302.22     25.70 o 
   1   7   5    10222.86    10509.42    130.86 o 
   2   7   5        5.77       35.01     20.10 o 
   3   7   5      217.82      321.62     22.09 o 
   4   7   5      204.47      283.71     23.84 o 
   5   7   5     5390.82     5583.73    132.90 o 
   6   7   5      196.69      224.03     21.56 o 
   7   7   5     1218.43     1149.38     24.58 o 
   8   7   5      108.02      122.32     25.10 o 
   9   7   5       71.99      124.20     23.61 o 
  10   7   5        2.37       38.41     26.39 o 
  11   7   5       43.29       27.47     23.02 o 
  12   7   5        0.52       54.04     42.88 o 
 -12   8   5       55.71       82.86     22.64 o 
 -11   8   5        7.53       -1.38     27.82 o 
 -10   8   5        1.40       32.17     25.48 o 
  -9   8   5       19.27       24.69     24.70 o 
  -8   8   5       38.95       35.16     23.14 o 
  -7   8   5      291.43      277.02     24.45 o 
  -6   8   5       54.65       75.71     24.05 o 
  -5   8   5       59.37       78.35     22.22 o 
  -4   8   5      915.45      931.30     23.06 o 
  -3   8   5     4979.02     4819.62     49.59 o 
  -2   8   5      768.64      778.43     21.84 o 
  -1   8   5      627.09      678.96     24.98 o 
   0   8   5      757.40      819.00     22.65 o 
   1   8   5       57.15       57.47     19.89 o 
   2   8   5        0.29       45.40     20.27 o 
   3   8   5     1165.36     1184.05     21.23 o 
   4   8   5     1249.67     1304.11     24.67 o 
   5   8   5      167.64      215.60     24.39 o 
   6   8   5      739.95      761.03     29.95 o 
   7   8   5        5.17        2.10     19.94 o 
   8   8   5     1018.13      991.26     53.21 o 
   9   8   5       42.10       59.72     23.01 o 
  10   8   5       70.08       36.25     27.19 o 
  11   8   5       29.23       92.41     32.34 o 
 -12   9   5      127.32      112.63     18.79 o 
 -11   9   5        0.46       59.33     27.43 o 
 -10   9   5      500.96      446.30     26.90 o 
  -9   9   5       75.12      108.39     22.73 o 
  -8   9   5      194.64      193.64     22.19 o 
  -7   9   5      603.77      558.30     21.67 o 
  -6   9   5      163.05      150.73     22.83 o 
  -5   9   5       53.45       63.10     22.89 o 
  -4   9   5     2166.37     2260.25     25.03 o 
  -3   9   5     1389.26     1444.69     22.45 o 
  -2   9   5     2182.87     2354.72     22.82 o 
  -1   9   5      144.35      213.59     20.02 o 
   0   9   5     2245.25     2578.56     23.79 o 
   1   9   5     1264.58     1249.20     22.37 o 
   2   9   5     7138.98     7311.03     35.04 o 
   3   9   5     5133.37     5141.43     35.87 o 
   4   9   5     6669.61     6741.17     78.74 o 
   5   9   5      364.60      407.64     18.29 o 
   6   9   5     2123.75     2251.02     46.00 o 
   7   9   5       51.79       75.12     25.62 o 
   8   9   5     1301.18     1326.08     60.02 o 
   9   9   5      125.94       89.44     33.71 o 
  10   9   5      148.96      206.64     24.33 o 
  11   9   5       42.75       32.16     23.46 o 
 -12  10   5       75.35       60.36     24.39 o 
 -11  10   5       81.62       99.72     27.11 o 
 -10  10   5      921.27      819.56     35.68 o 
  -9  10   5       60.98       46.78     21.66 o 
  -8  10   5     4034.52     4095.34     54.48 o 
  -7  10   5       19.59       67.93     24.07 o 
  -6  10   5     6415.86     6616.85     89.95 o 
  -5  10   5      378.16      417.03     21.78 o 
  -4  10   5    21045.13    21138.63    202.68 o 
  -3  10   5      121.83      141.90     21.45 o 
  -2  10   5    13606.60    13292.27    132.52 o 
  -1  10   5        0.91       16.42     20.66 o 
   0  10   5     2807.71     3023.03     34.84 o 
   1  10   5        6.52       25.15     20.75 o 
   2  10   5     2494.97     2400.15     26.06 o 
   3  10   5        7.63       40.09     22.22 o 
   4  10   5       46.82       56.54     18.26 o 
   5  10   5       28.10       42.43     20.94 o 
   6  10   5      395.83      388.86     25.67 o 
   7  10   5      248.57      251.96     21.55 o 
   8  10   5     1273.87     1219.83     22.07 o 
   9  10   5      104.08      107.23     34.98 o 
  10  10   5      550.57      494.65     63.41 o 
  11  10   5      142.02      126.36     22.45 o 
 -12  11   5      174.57       75.30     25.41 o 
 -11  11   5      778.65      678.72     30.40 o 
 -10  11   5     1021.79      950.52     22.72 o 
  -9  11   5      865.20      858.05     25.79 o 
  -8  11   5     1543.54     1589.28     27.39 o 
  -7  11   5     1500.18     1566.08     35.03 o 
  -6  11   5      126.00      147.33     22.48 o 
  -5  11   5       15.96       21.68     20.94 o 
  -4  11   5      766.32      784.16     21.76 o 
  -3  11   5     2185.94     2185.23     22.66 o 
  -2  11   5     4062.12     3853.54     36.05 o 
  -1  11   5     8536.76     8275.27     65.41 o 
   0  11   5      966.36      911.14     19.50 o 
   1  11   5    11295.42    10818.18    115.06 o 
   2  11   5    10017.87     9815.28     94.14 o 
   3  11   5    13441.93    13414.14    109.41 o 
   4  11   5     5446.53     5510.61     56.64 o 
   5  11   5     4842.79     4924.01     66.45 o 
   6  11   5     1986.84     1995.66     34.96 o 
   7  11   5     1735.90     1767.35     42.49 o 
   8  11   5     3002.14     2814.10     47.72 o 
   9  11   5      764.56      663.49     30.75 o 
  10  11   5      594.68      511.50     51.94 o 
  11  11   5       64.95       99.44     27.24 o 
 -12  12   5      119.06       99.12     26.49 o 
 -11  12   5      894.60      732.73     29.81 o 
 -10  12   5        1.45       26.97     19.38 o 
  -9  12   5     5504.69     5418.40     87.45 o 
  -8  12   5       86.22      100.58     21.04 o 
  -7  12   5     4282.36     4340.77     73.32 o 
  -6  12   5      266.76      268.59     21.70 o 
  -5  12   5     6111.65     6221.12     52.09 o 
  -4  12   5       64.08       68.60     21.16 o 
  -3  12   5    17870.86    17910.61    171.86 o 
  -2  12   5       91.50      106.15     20.74 o 
  -1  12   5    17302.92    16647.18    204.50 o 
   0  12   5      731.17      773.68     19.50 o 
   1  12   5     6457.49     6407.02    121.39 o 
   2  12   5      121.79      161.24     21.46 o 
   3  12   5      777.68      806.60     20.47 o 
   4  12   5      238.19      247.26     21.36 o 
   5  12   5       97.35      141.26     24.18 o 
   6  12   5        1.98       76.93     29.38 o 
   7  12   5      820.38      878.48     37.43 o 
   8  12   5      348.75      371.18     23.99 o 
   9  12   5     2132.38     2069.22     55.05 o 
  10  12   5       30.54       53.68     25.50 o 
  11  12   5      807.76      571.02     26.50 o 
 -11  13   5      636.12      521.28     32.26 o 
 -10  13   5      187.78      173.62     20.06 o 
  -9  13   5      855.18      861.91     22.49 o 
  -8  13   5       31.33       32.16     20.56 o 
  -7  13   5      170.20      230.44     22.33 o 
  -6  13   5        7.54       11.07     21.47 o 
  -5  13   5        7.25        2.08     20.28 o 
  -4  13   5       15.10        8.80     19.59 o 
  -3  13   5      302.04      334.60     21.31 o 
  -2  13   5       43.88       85.40     20.39 o 
  -1  13   5     6312.35     6381.35     66.03 o 
   0  13   5     8445.65     8602.47     89.10 o 
   1  13   5    13205.35    13189.00    165.76 o 
   2  13   5     1954.88     2167.04     21.64 o 
   3  13   5     5095.34     5152.18     46.07 o 
   4  13   5      923.34      921.07     23.64 o 
   5  13   5      913.10      947.97     23.34 o 
   6  13   5      490.82      492.69     29.06 o 
   7  13   5     1774.90     1904.30     51.66 o 
   8  13   5      436.08      441.37     36.75 o 
   9  13   5     1390.97     1403.66     72.70 o 
  10  13   5      310.84      336.48     95.77 o 
  11  13   5      116.27       68.72     27.17 o 
 -11  14   5       19.09       50.14     20.14 o 
 -10  14   5      995.40      925.58     26.61 o 
  -9  14   5      311.59      315.44     23.75 o 
  -8  14   5      521.69      495.73     22.16 o 
  -7  14   5      847.29      837.78     22.00 o 
  -6  14   5      123.26      119.17     20.58 o 
  -5  14   5       26.02       73.06     20.74 o 
  -4  14   5     1230.89     1271.13     21.42 o 
  -3  14   5      585.61      643.21     20.10 o 
  -2  14   5     4931.08     4847.60     41.17 o 
  -1  14   5     1004.23      978.34     20.01 o 
   0  14   5     3467.21     3425.32     26.66 o 
   1  14   5      200.71      209.44     18.63 o 
   2  14   5     1560.67     1569.97     21.86 o 
   3  14   5       35.61       54.25     19.38 o 
   4  14   5       34.96       66.73     19.88 o 
   5  14   5        1.15       51.56     22.65 o 
   6  14   5        1.98       26.98     21.50 o 
   7  14   5     1626.49     1594.67     45.44 o 
   8  14   5      119.95      138.59     31.20 o 
   9  14   5      762.67      707.72     80.64 o 
  10  14   5      231.18      134.29     28.11 o 
  11  14   5       66.55       58.25     27.82 o 
 -11  15   5        1.71       30.10     20.07 o 
 -10  15   5       57.50       79.08     21.83 o 
  -9  15   5       93.28      105.21     21.40 o 
  -8  15   5      235.87      280.89     21.65 o 
  -7  15   5      178.86      213.31     20.58 o 
  -6  15   5      338.25      368.40     20.62 o 
  -5  15   5      282.40      283.57     19.68 o 
  -4  15   5       81.54       86.14     18.84 o 
  -3  15   5       47.60       67.80     19.38 o 
  -2  15   5     1164.02     1101.48     20.28 o 
  -1  15   5       37.26       58.38     18.31 o 
   0  15   5      472.56      462.40     17.93 o 
   1  15   5      150.24      165.52     19.01 o 
   2  15   5      312.51      342.24     21.59 o 
   3  15   5       66.64       94.46     23.34 o 
   4  15   5       74.16       99.65     17.17 o 
   5  15   5       62.54      105.14     23.23 o 
   6  15   5       95.98      128.48     21.64 o 
   7  15   5       58.39       80.52     18.67 o 
   8  15   5       12.64       16.11     23.68 o 
   9  15   5      146.49      144.95     22.55 o 
  10  15   5        3.95       33.30     30.89 o 
  11  15   5       60.61      133.48     25.80 o 
 -11  16   5      119.79      122.60     19.55 o 
 -10  16   5       78.07       83.20     23.56 o 
  -9  16   5      243.90      273.58     23.14 o 
  -8  16   5      224.57      253.54     21.88 o 
  -7  16   5      689.41      678.39     26.62 o 
  -6  16   5      261.65      304.28     19.45 o 
  -5  16   5      316.94      360.33     20.27 o 
  -4  16   5      389.45      391.71     19.94 o 
  -3  16   5     1747.99     1734.06     23.95 o 
  -2  16   5     1515.86     1543.37     20.44 o 
  -1  16   5     1969.24     2022.70     27.56 o 
   0  16   5      803.41      807.03     17.69 o 
   1  16   5      307.10      359.30     18.08 o 
   2  16   5      842.09      866.09     21.22 o 
   3  16   5      119.24      129.76     19.25 o 
   4  16   5       13.92       24.54     20.50 o 
   5  16   5        7.18       24.84     22.61 o 
   6  16   5        3.66       30.89     18.72 o 
   7  16   5      199.08      222.85     21.15 o 
   8  16   5       15.67       77.41     26.76 o 
   9  16   5       89.65       92.40     21.23 o 
  10  16   5        0.02       35.19     71.39 o 
 -11  17   5      190.31      149.12     20.25 o 
 -10  17   5        7.18       15.34     24.69 o 
  -9  17   5      351.86      398.72     21.60 o 
  -8  17   5      113.08      132.87     21.88 o 
  -7  17   5       33.00       50.29     20.85 o 
  -6  17   5       49.94       35.90     18.62 o 
  -5  17   5       53.01       72.47     20.04 o 
  -4  17   5       90.83      133.88     20.60 o 
  -3  17   5     1895.69     1845.77     23.31 o 
  -2  17   5       37.87       68.28     18.85 o 
  -1  17   5     6856.52     6805.12     73.73 o 
   0  17   5      143.92      138.75     18.32 o 
   1  17   5    11093.72    10852.15    143.57 o 
   2  17   5        2.95       37.38     19.95 o 
   3  17   5     5786.97     5828.95     94.42 o 
   4  17   5       47.38       82.60     25.33 o 
   5  17   5     1254.05     1319.69     42.87 o 
   6  17   5      108.27      128.24     18.09 o 
   7  17   5     1104.24     1169.12     26.91 o 
   8  17   5      167.41      233.28     19.97 o 
   9  17   5      510.98      482.80     23.61 o 
  10  17   5       10.91       63.52     29.80 o 
 -11  18   5      116.40       83.68     17.68 o 
 -10  18   5      106.47      116.92     24.60 o 
  -9  18   5      983.70      963.34     30.31 o 
  -8  18   5      897.33      951.35     26.58 o 
  -7  18   5     1201.71     1223.08     47.81 o 
  -6  18   5      560.94      616.63     20.97 o 
  -5  18   5     1015.67     1072.08     20.76 o 
  -4  18   5      444.73      487.72     19.51 o 
  -3  18   5     2098.14     2149.09     35.80 o 
  -2  18   5     1153.63     1182.34     22.71 o 
  -1  18   5     2310.17     2324.11     22.98 o 
   0  18   5     3031.33     3061.48     35.11 o 
   1  18   5     1879.57     1899.16     25.36 o 
   2  18   5      441.76      392.03     17.21 o 
   3  18   5      275.55      275.03     30.39 o 
   4  18   5      298.85      327.38     24.03 o 
   5  18   5       10.90        8.53     18.22 o 
   6  18   5       16.61       20.44     20.32 o 
   7  18   5       52.72       97.46     23.16 o 
   8  18   5      228.94      237.62     21.16 o 
   9  18   5      350.84      293.48     42.13 o 
  10  18   5      161.70      169.64     30.64 o 
 -10  19   5      838.08      722.15     31.66 o 
  -9  19   5       36.14       62.56     20.24 o 
  -8  19   5     1444.02     1455.19     44.85 o 
  -7  19   5      170.44      256.61     37.00 o 
  -6  19   5      546.04      545.57     19.35 o 
  -5  19   5       31.05       51.18     17.99 o 
  -4  19   5        7.97       30.82     19.27 o 
  -3  19   5      120.10      135.20     18.46 o 
  -2  19   5     1021.12     1163.95     19.25 o 
  -1  19   5      130.96      136.16     17.13 o 
   0  19   5     1029.13     1050.82     18.69 o 
   1  19   5       15.41       50.81     17.44 o 
   2  19   5     3324.49     3547.14     56.18 o 
   3  19   5      346.24      345.44     19.97 o 
   4  19   5     2478.29     2467.76    103.73 o 
   5  19   5      104.49       97.16     20.63 o 
   6  19   5     1926.75     2061.25     50.05 o 
   7  19   5      228.02      255.56     26.85 o 
   8  19   5     1273.06     1336.10     89.69 o 
   9  19   5      161.73      111.72     20.24 o 
  10  19   5      171.25      177.28     34.68 o 
 -10  20   5      525.15      458.25     33.09 o 
  -9  20   5      182.02      192.71     19.30 o 
  -8  20   5     1897.84     1929.92     89.73 o 
  -7  20   5      874.50      960.04     38.35 o 
  -6  20   5     3510.00     3567.88     59.89 o 
  -5  20   5      945.11      948.30     22.86 o 
  -4  20   5     9183.69     9382.33    161.67 o 
  -3  20   5     1027.83     1063.59     28.95 o 
  -2  20   5     6768.83     6907.08     72.76 o 
  -1  20   5      477.73      470.48     18.42 o 
   0  20   5     1415.87     1425.17     17.99 o 
   1  20   5       43.70       90.05     16.59 o 
   2  20   5      693.23      720.16     20.30 o 
   3  20   5       81.18      105.68     18.66 o 
   4  20   5        0.09       48.93     21.16 o 
   5  20   5       15.50       36.98     18.10 o 
   6  20   5      313.20      377.50     28.42 o 
   7  20   5      655.42      662.31     29.99 o 
   8  20   5      676.12      688.99     36.08 o 
   9  20   5      146.11      109.95     22.09 o 
  10  20   5      294.38      194.30     18.87 o 
 -10  21   5      260.25      258.88     24.87 o 
  -9  21   5      102.19      115.75     23.09 o 
  -8  21   5      136.73      174.99     20.79 o 
  -7  21   5      236.26      208.08     19.23 o 
  -6  21   5       55.54      119.38     34.03 o 
  -5  21   5      297.56      340.22     18.42 o 
  -4  21   5      742.92      764.77     18.71 o 
  -3  21   5     2102.49     2203.60     29.33 o 
  -2  21   5     1485.64     1495.47     32.32 o 
  -1  21   5     4355.60     4325.60     57.59 o 
   0  21   5     1968.66     2066.29     21.90 o 
   1  21   5     6352.43     6463.81     97.09 o 
   2  21   5     2593.96     2627.62     38.02 o 
   3  21   5     4381.72     4561.93     97.97 o 
   4  21   5     1732.18     1779.60     44.02 o 
   5  21   5     2227.77     2411.05     56.18 o 
   6  21   5      480.17      557.93     37.80 o 
   7  21   5     1430.68     1480.14     59.85 o 
   8  21   5      360.70      388.60     20.86 o 
   9  21   5      367.10      295.12     48.10 o 
 -10  22   5       29.72       41.76     20.47 o 
  -9  22   5      212.79      208.63     22.93 o 
  -8  22   5        1.23       52.49     27.07 o 
  -7  22   5       45.33       66.46     17.87 o 
  -6  22   5       14.79       24.32     18.55 o 
  -5  22   5        7.40       47.64     19.00 o 
  -4  22   5       30.91       38.29     17.76 o 
  -3  22   5      968.06     1016.40     18.21 o 
  -2  22   5       10.52       54.13     16.73 o 
  -1  22   5      842.88      827.64     16.78 o 
   0  22   5      746.80      742.91     16.99 o 
   1  22   5      676.55      656.51     18.01 o 
   2  22   5      125.24      124.76     16.39 o 
   3  22   5      182.88      198.19     16.37 o 
   4  22   5      671.86      747.85     26.63 o 
   5  22   5       17.78       62.59     19.64 o 
   6  22   5      240.11      276.31     20.48 o 
   7  22   5       52.40       60.94     18.73 o 
   8  22   5      203.32      173.81     18.94 o 
   9  22   5      117.82       58.88     20.77 o 
  -9  23   5       25.86       41.27     21.09 o 
  -8  23   5        0.13       41.52     20.11 o 
  -7  23   5       13.35       83.16     18.22 o 
  -6  23   5       25.27       66.43     19.78 o 
  -5  23   5        6.58       39.04     16.93 o 
  -4  23   5      186.91      190.07     18.43 o 
  -3  23   5      317.66      369.08     17.32 o 
  -2  23   5      206.92      260.35     17.82 o 
  -1  23   5     1918.24     1961.88     41.31 o 
   0  23   5     1249.41     1316.34     33.73 o 
   1  23   5     1429.42     1418.64     21.01 o 
   2  23   5      391.15      412.72     15.41 o 
   3  23   5      167.02      218.45     22.32 o 
   4  23   5      311.98      392.48     19.97 o 
   5  23   5      829.74      812.08     24.14 o 
   6  23   5      104.30      186.46     18.17 o 
   7  23   5       72.86       95.65     17.37 o 
   8  23   5        0.51       41.38     16.78 o 
   9  23   5        0.20       18.11     19.12 o 
  -9  24   5       49.21       51.40     21.43 o 
  -8  24   5      112.08       94.19     26.89 o 
  -7  24   5      125.39      131.98     19.44 o 
  -6  24   5     1649.04     1670.94     43.39 o 
  -5  24   5      113.40      118.96     16.88 o 
  -4  24   5     1002.71     1086.11     26.44 o 
  -3  24   5       37.02       37.12     17.23 o 
  -2  24   5      697.82      748.96     18.68 o 
  -1  24   5       41.32      102.23     17.24 o 
   0  24   5      962.96     1055.65     25.46 o 
   1  24   5      178.96      199.85     16.56 o 
   2  24   5      741.48      801.89     21.97 o 
   3  24   5       12.61       33.32     17.62 o 
   4  24   5       11.15       79.18     18.12 o 
   5  24   5      181.38      191.11     16.27 o 
   6  24   5       47.39       49.68     15.32 o 
   7  24   5        3.99       29.08     14.89 o 
   8  24   5       25.53        0.66     17.91 o 
   9  24   5       76.09      111.70     19.27 o 
  -9  25   5       21.20       10.67     29.15 o 
  -8  25   5       14.65       29.36     32.00 o 
  -7  25   5      132.82      132.64     18.05 o 
  -6  25   5       37.14       70.17     17.65 o 
  -5  25   5       74.98      105.45     17.13 o 
  -4  25   5      305.58      297.84     17.06 o 
  -3  25   5       62.22       85.64     16.45 o 
  -2  25   5        3.86       33.90     17.58 o 
  -1  25   5       45.38       70.11     18.04 o 
   0  25   5       39.27       82.21     17.13 o 
   1  25   5       11.13       32.83     16.38 o 
   2  25   5       68.06      103.67     17.02 o 
   3  25   5      458.12      502.40     18.30 o 
   4  25   5     1840.96     1906.45     83.93 o 
   5  25   5      404.40      419.75     16.91 o 
   6  25   5     1917.77     1860.74     80.59 o 
   7  25   5      231.90      210.20     16.80 o 
   8  25   5      198.91      176.14     16.98 o 
  -8  26   5      125.47      145.66     23.34 o 
  -7  26   5     1340.84     1197.26     40.13 o 
  -6  26   5      904.21      876.13     19.74 o 
  -5  26   5     1948.16     1905.87     45.61 o 
  -4  26   5      264.90      309.42     17.55 o 
  -3  26   5     2348.74     2366.54     43.47 o 
  -2  26   5      439.97      505.94     25.92 o 
  -1  26   5     2031.26     2048.89     41.15 o 
   0  26   5     2055.40     2145.99     43.81 o 
   1  26   5      432.05      441.74     19.51 o 
   2  26   5       48.40       69.16     15.07 o 
   3  26   5        0.42        9.83     14.21 o 
   4  26   5      103.66      132.37     17.20 o 
   5  26   5       61.85       71.38     15.84 o 
   6  26   5      276.57      278.22     24.19 o 
   7  26   5       86.30       91.62     14.74 o 
   8  26   5        0.15       35.51     18.17 o 
  -8  27   5       25.29       69.16     23.38 o 
  -7  27   5      100.62      107.11     18.28 o 
  -6  27   5       44.38       76.56     19.36 o 
  -5  27   5       21.14       42.53     16.55 o 
  -4  27   5       51.89       61.39     15.91 o 
  -3  27   5       37.69       58.05     15.82 o 
  -2  27   5        5.08       68.39     16.18 o 
  -1  27   5     3849.68     3796.14     83.17 o 
   0  27   5      334.06      326.59     17.47 o 
   1  27   5     5574.84     5506.97    115.79 o 
   2  27   5      149.96      159.00     15.51 o 
   3  27   5     1330.47     1372.77     46.73 o 
   4  27   5       51.68       64.32     15.66 o 
   5  27   5     1070.76     1073.35     43.37 o 
   6  27   5       41.77       41.96     17.01 o 
   7  27   5      815.64      695.30     40.60 o 
   8  27   5       41.62       51.93     44.16 o 
  -8  28   5      557.45      393.68     42.86 o 
  -7  28   5      403.23      338.42     19.79 o 
  -6  28   5      374.36      334.45     25.86 o 
  -5  28   5      219.68      224.68     16.95 o 
  -4  28   5      292.02      299.91     16.51 o 
  -3  28   5      148.96      158.05     16.80 o 
  -2  28   5      624.42      583.47     29.53 o 
  -1  28   5     1068.03     1047.39     30.82 o 
   0  28   5      180.70      175.05     15.58 o 
   1  28   5      162.08      156.60     22.30 o 
   2  28   5      270.95      263.27     14.29 o 
   3  28   5        0.04       41.56     14.83 o 
   4  28   5        9.03       43.14     16.03 o 
   5  28   5        2.35       18.16     15.78 o 
   6  28   5       13.88       24.06     16.11 o 
   7  28   5       49.23       68.29     18.39 o 
  -7  29   5        2.75       14.78     19.33 o 
  -6  29   5        8.30       38.21     16.93 o 
  -5  29   5       39.75       41.71     16.43 o 
  -4  29   5       25.42       36.14     16.15 o 
  -3  29   5        0.24       26.31     15.34 o 
  -2  29   5      270.51      278.76     17.99 o 
  -1  29   5        0.82       13.70     14.93 o 
   0  29   5      869.86      804.36     23.80 o 
   1  29   5        0.61       42.05     14.33 o 
   2  29   5      201.84      205.89     14.76 o 
   3  29   5       16.46       17.44     19.42 o 
   4  29   5       86.33       87.30     16.15 o 
   5  29   5       41.48       40.43     16.78 o 
   6  29   5      287.07      259.10     16.06 o 
   7  29   5        3.89       14.34     18.06 o 
  -7  30   5        0.37       72.34     20.15 o 
  -6  30   5       14.36       40.93     18.26 o 
  -5  30   5       34.61       50.02     16.77 o 
  -4  30   5       49.73       69.84     14.96 o 
  -3  30   5        4.04       28.13     15.69 o 
  -2  30   5        1.86       24.73     19.96 o 
  -1  30   5       24.98       32.48     14.90 o 
   0  30   5      146.40      128.26     16.05 o 
   1  30   5      126.05      146.14     16.02 o 
   2  30   5       10.53       47.62     15.04 o 
   3  30   5       37.66       52.82     14.11 o 
   4  30   5        0.15       23.32     15.77 o 
   5  30   5        0.14       29.33     15.52 o 
   6  30   5       14.40       14.93     18.49 o 
  -6  31   5       16.36       57.76     25.93 o 
  -5  31   5        1.27      -15.91     15.91 o 
  -4  31   5       36.65       48.84     15.89 o 
  -3  31   5       20.78       67.41     14.79 o 
  -2  31   5       16.46       69.48     18.23 o 
  -1  31   5       45.59       70.53     15.27 o 
   0  31   5       28.77       32.31     15.10 o 
   1  31   5      268.18      261.70     21.02 o 
   2  31   5       19.24       48.94     14.68 o 
   3  31   5      188.87      162.90     14.85 o 
   4  31   5       51.18       51.86     18.52 o 
   5  31   5       53.58       53.28     17.57 o 
   6  31   5        2.60       -0.48     34.96 o 
  -6  32   5       12.63       45.53     27.21 o 
  -5  32   5      182.20      193.22     17.74 o 
  -4  32   5        9.56       52.19     15.69 o 
  -3  32   5      149.40      115.16     16.06 o 
  -2  32   5        8.26       17.75     14.52 o 
  -1  32   5      300.79      248.24     23.30 o 
   0  32   5      166.86      170.96     22.82 o 
   1  32   5      216.34      214.09     15.18 o 
   2  32   5        0.08       11.32     17.34 o 
   3  32   5       41.02       41.99     14.47 o 
   4  32   5        1.58       40.70     19.31 o 
   5  32   5        0.85       17.57     16.22 o 
  -5  33   5        0.02       -2.63     18.24 o 
  -4  33   5       15.20       48.04     16.08 o 
  -3  33   5        4.62       52.50     15.12 o 
  -2  33   5      308.73      265.48     16.56 o 
  -1  33   5       23.79       43.62     15.67 o 
   0  33   5      255.87      252.08     15.72 o 
   1  33   5       98.45      107.44     14.57 o 
   2  33   5      560.12      500.67     19.18 o 
   3  33   5      165.12      136.24     14.62 o 
   4  33   5      478.62      382.39     26.08 o 
  -4  34   5     1342.87      996.81     43.50 o 
  -3  34   5        0.89       33.08     16.31 o 
  -2  34   5      986.77      826.18     30.29 o 
  -1  34   5        0.18       63.79     14.31 o 
   0  34   5      680.21      551.51     25.17 o 
   1  34   5        6.21       16.12     14.89 o 
   2  34   5      153.54      140.58     14.06 o 
   3  34   5        5.16       65.52     15.61 o 
  -3  35   5       68.35       66.48     19.59 o 
  -2  35   5      204.60      147.55     15.51 o 
  -1  35   5       96.40       50.11     15.58 o 
   0  35   5      620.59      532.29     28.67 o 
   1  35   5      153.43      106.27     15.47 o 
   2  35   5      514.48      422.43     19.83 o 
 -12   0   6       53.82       23.61     31.26 o 
 -10   0   6      188.61      208.38     33.25 o 
  -8   0   6        0.92       31.06     35.37 o 
  -6   0   6      649.11      663.30     38.92 o 
  -4   0   6      543.66      496.88     38.36 o 
  -2   0   6      741.67      722.42     36.84 o 
   0   0   6     1051.62      909.21     34.37 o 
   2   0   6     2339.33     2176.46     40.37 o 
   4   0   6     1907.68     1769.81     31.06 o 
   6   0   6     3718.83     3800.76    100.18 o 
   8   0   6      149.14      204.49     32.87 o 
  10   0   6      800.82      708.10     32.31 o 
 -12   1   6        5.20       33.29     21.82 o 
 -11   1   6       34.57       20.99     24.49 o 
 -10   1   6       13.06       -4.09     21.87 o 
  -9   1   6       24.66       46.38     25.48 o 
  -8   1   6      304.31      317.50     28.50 o 
  -7   1   6      685.25      663.17     25.90 o 
  -6   1   6      846.47      816.69     27.22 o 
  -5   1   6        5.74       41.64     25.17 o 
  -4   1   6     1097.10      993.25     26.48 o 
  -3   1   6      105.29      103.09     22.77 o 
  -2   1   6     1642.82     1483.48     25.10 o 
  -1   1   6      457.61      410.71     24.60 o 
   0   1   6      302.40      269.87     23.11 o 
   1   1   6      875.17      733.57     23.48 o 
   2   1   6     1480.90     1398.86     24.44 o 
   3   1   6      476.46      452.79     22.03 o 
   4   1   6     1825.57     1696.56     39.80 o 
   5   1   6      880.13      950.99     21.81 o 
   6   1   6      146.03      214.92     25.21 o 
   7   1   6      628.89      703.27     38.27 o 
   8   1   6        1.77       14.74     22.53 o 
   9   1   6      102.67       86.17     22.13 o 
  10   1   6       11.47       38.11     22.96 o 
  11   1   6      240.01      193.37     32.81 o 
 -12   2   6      210.50      145.42     26.24 o 
 -11   2   6        0.00       14.32     22.79 o 
 -10   2   6      563.23      627.46     24.89 o 
  -9   2   6      298.46      306.60     24.31 o 
  -8   2   6     1622.29     1756.68     30.03 o 
  -7   2   6      156.73      184.02     27.51 o 
  -6   2   6     5011.26     4872.90     66.58 o 
  -5   2   6      371.80      393.44     27.05 o 
  -4   2   6     3620.80     3420.89     66.25 o 
  -3   2   6     1089.99      950.35     25.27 o 
  -2   2   6     4409.85     4075.53     66.13 o 
  -1   2   6     1217.22     1054.01     24.48 o 
   0   2   6     7789.58     7014.57     88.08 o 
   1   2   6     2661.02     2459.53     39.72 o 
   2   2   6     1586.90     1542.85     24.45 o 
   3   2   6      575.15      563.63     23.36 o 
   4   2   6       13.89       59.04     20.26 o 
   5   2   6      803.68      803.59     20.14 o 
   6   2   6      293.20      378.31     20.34 o 
   7   2   6      449.66      522.98     19.16 o 
   8   2   6       25.25       23.85     22.43 o 
   9   2   6       25.82       43.38     22.93 o 
  10   2   6      226.78      273.04     21.48 o 
  11   2   6        6.25       16.85     29.81 o 
 -12   3   6      701.91      651.76     31.13 o 
 -11   3   6      313.83      361.65     28.14 o 
 -10   3   6      177.92      264.67     24.35 o 
  -9   3   6      527.91      550.32     23.50 o 
  -8   3   6      459.70      495.66     24.76 o 
  -7   3   6        0.05      206.19     31.71 o 
  -6   3   6     1167.98     1114.98     27.50 o 
  -5   3   6       42.58       89.98     26.19 o 
  -4   3   6      242.31      239.96     24.66 o 
  -3   3   6      255.40      294.30     24.89 o 
  -2   3   6      379.51      404.09     22.56 o 
  -1   3   6      613.48      531.52     21.95 o 
   0   3   6    10335.62     9781.27     88.70 o 
   1   3   6      701.32      684.95     23.57 o 
   2   3   6    10744.75    10130.41    135.00 o 
   3   3   6     1115.78     1052.34     28.66 o 
   4   3   6     7948.28     7714.49    153.57 o 
   5   3   6     2220.76     2105.87     29.30 o 
   6   3   6     3771.06     3791.49     95.64 o 
   7   3   6      213.99      303.85     18.43 o 
   8   3   6      239.98      321.21     20.31 o 
   9   3   6      276.72      271.23     23.31 o 
  10   3   6       77.73      147.22     21.79 o 
  11   3   6       34.14       36.79     31.80 o 
 -12   4   6        0.95       30.25     27.51 o 
 -11   4   6      104.81       84.35     26.08 o 
 -10   4   6        3.12       13.44     28.93 o 
  -9   4   6        3.74       17.75     24.73 o 
  -8   4   6      568.05      636.07     25.76 o 
  -7   4   6     3619.70     3738.58     46.78 o 
  -6   4   6     3278.45     3106.83     47.54 o 
  -5   4   6    14134.70    13252.15    230.32 o 
  -4   4   6     2223.70     2010.07     33.02 o 
  -3   4   6     5019.25     4401.02     70.33 o 
  -2   4   6      417.65      358.75     23.19 o 
  -1   4   6      337.86      270.18     21.61 o 
   0   4   6      429.63      476.68     22.47 o 
   1   4   6      212.43      214.34     23.72 o 
   2   4   6       95.22      155.54     23.46 o 
   3   4   6     1527.16     1481.72     24.47 o 
   4   4   6       15.90       45.53     21.53 o 
   5   4   6       42.56       82.43     22.97 o 
   6   4   6      161.20      226.15     18.83 o 
   7   4   6       10.56       41.97     19.20 o 
   8   4   6      318.32      352.68     18.80 o 
   9   4   6      120.09      149.56     22.57 o 
  10   4   6       46.07       49.57     22.39 o 
  11   4   6      138.20       76.97     30.72 o 
 -12   5   6        6.46       51.59     26.51 o 
 -11   5   6      157.46      177.58     27.29 o 
 -10   5   6        2.61       41.03     24.14 o 
  -9   5   6       19.94      102.06     24.77 o 
  -8   5   6        4.17       26.72     24.46 o 
  -7   5   6     1128.68     1140.85     25.45 o 
  -6   5   6       12.23      238.25     25.81 o 
  -5   5   6        0.08       38.22     26.73 o 
  -4   5   6      266.37      302.25     27.08 o 
  -3   5   6      630.69      565.30     25.54 o 
  -2   5   6        4.27       16.37     23.71 o 
  -1   5   6      150.03      223.60     21.47 o 
   0   5   6      335.90      371.78     22.37 o 
   1   5   6      779.00      977.35     24.79 o 
   2   5   6       16.07       36.05     22.09 o 
   3   5   6     1959.78     1742.07     31.22 o 
   4   5   6        3.72       45.81     29.54 o 
   5   5   6     9155.63     8942.00    198.26 o 
   6   5   6       10.28       22.58     24.35 o 
   7   5   6      850.60      872.24     24.63 o 
   8   5   6       16.07       24.16     18.22 o 
   9   5   6       14.37       58.04     30.98 o 
  10   5   6        9.51       28.84     21.81 o 
  11   5   6       74.28       65.75     25.32 o 
 -12   6   6       64.10       53.53     28.66 o 
 -11   6   6        3.43       74.82     26.72 o 
 -10   6   6        8.60       25.77     23.52 o 
  -9   6   6        9.66       12.42     23.97 o 
  -8   6   6        2.95       41.57     24.76 o 
  -7   6   6     1801.31     1833.70     33.74 o 
  -6   6   6     2443.36     2412.44     35.74 o 
  -5   6   6     5758.18     5605.29     79.10 o 
  -4   6   6     2124.65     1990.81     29.26 o 
  -3   6   6      337.08      318.62     24.43 o 
  -2   6   6      231.39      238.36     22.64 o 
  -1   6   6      612.01      598.45     22.01 o 
   0   6   6      659.23      613.45     20.41 o 
   1   6   6      353.49      363.86     20.33 o 
   2   6   6      250.53      210.60     21.44 o 
   3   6   6      193.94      191.69     21.28 o 
   4   6   6      705.05      691.33     23.51 o 
   5   6   6      362.00      376.85     21.46 o 
   6   6   6       18.29       52.15     24.58 o 
   7   6   6        8.68       10.19     27.89 o 
   8   6   6      163.24      186.49     18.56 o 
   9   6   6        4.08       22.03     23.16 o 
  10   6   6        0.75       27.28     21.01 o 
  11   6   6       29.16       77.96     25.24 o 
 -12   7   6      135.50      142.46     28.72 o 
 -11   7   6        4.19       -7.32     25.07 o 
 -10   7   6       55.75       81.37     22.76 o 
  -9   7   6       75.02       80.50     23.93 o 
  -8   7   6       14.85       40.47     23.84 o 
  -7   7   6       47.33       91.08     23.32 o 
  -6   7   6       58.54       55.82     22.96 o 
  -5   7   6     2534.90     2452.24     31.99 o 
  -4   7   6       28.63       53.12     21.58 o 
  -3   7   6     1195.47     1120.86     22.78 o 
  -2   7   6      149.63      184.62     21.52 o 
  -1   7   6      101.24      130.76     20.44 o 
   0   7   6      640.37      795.71     21.66 o 
   1   7   6      114.91      124.99     19.14 o 
   2   7   6      259.04      323.54     19.60 o 
   3   7   6      353.60      379.04     20.42 o 
   4   7   6     2640.97     2686.48     43.52 o 
   5   7   6      418.76      432.86     21.46 o 
   6   7   6     1537.61     1596.09     32.06 o 
   7   7   6       55.34       78.67     19.30 o 
   8   7   6       73.60       73.09     18.15 o 
   9   7   6       17.24       16.03     22.37 o 
  10   7   6        8.05       23.68     20.40 o 
  11   7   6       22.61       40.66     21.59 o 
 -12   8   6        1.79       26.09     26.85 o 
 -11   8   6        9.33       52.46     24.77 o 
 -10   8   6       15.86       20.80     22.56 o 
  -9   8   6       36.68       57.44     24.11 o 
  -8   8   6      228.56      235.54     23.15 o 
  -7   8   6       18.61       17.70     25.63 o 
  -6   8   6        0.36       29.26     23.58 o 
  -5   8   6      153.26      160.76     23.75 o 
  -4   8   6     2220.11     2193.92     35.37 o 
  -3   8   6      310.44      328.41     21.36 o 
  -2   8   6      143.66      149.11     21.10 o 
  -1   8   6       40.76       38.83     21.64 o 
   0   8   6      371.21      403.80     20.80 o 
   1   8   6       13.72       59.00     22.04 o 
   2   8   6     1218.60     1172.66     19.26 o 
   3   8   6     2813.50     2783.86     20.57 o 
   4   8   6     1740.59     1726.19     31.02 o 
   5   8   6     4773.23     4805.76     70.32 o 
   6   8   6      413.99      446.07     24.63 o 
   7   8   6      574.76      572.94     24.36 o 
   8   8   6        5.44       28.40     28.19 o 
   9   8   6      208.74      221.89     23.02 o 
  10   8   6        6.82      -11.94     25.00 o 
  11   8   6       50.51       71.23     24.94 o 
 -12   9   6        2.82       46.77     27.27 o 
 -11   9   6       81.57       69.91     23.42 o 
 -10   9   6      166.56      163.59     23.92 o 
  -9   9   6      190.99      218.41     20.88 o 
  -8   9   6      881.78      891.34     26.71 o 
  -7   9   6      178.96      198.67     25.13 o 
  -6   9   6     1482.41     1484.67     27.11 o 
  -5   9   6      514.56      569.60     22.29 o 
  -4   9   6     1005.10      963.79     23.04 o 
  -3   9   6     3047.93     2991.42     23.51 o 
  -2   9   6       25.25       45.26     21.48 o 
  -1   9   6      639.67      601.71     20.62 o 
   0   9   6      917.35      851.07     20.93 o 
   1   9   6     1224.77     1150.91     21.90 o 
   2   9   6     1424.44     1542.46     21.50 o 
   3   9   6    11530.46    11309.16    106.76 o 
   4   9   6      788.22      815.75     20.37 o 
   5   9   6     2954.13     2881.20     24.22 o 
   6   9   6      375.84      396.10     28.27 o 
   7   9   6      328.44      349.44     22.79 o 
   8   9   6      764.68      795.74     45.85 o 
   9   9   6       60.31      108.67     21.12 o 
  10   9   6      154.12      184.16     26.62 o 
  11   9   6        5.65       47.08     25.43 o 
 -12  10   6        7.31       46.84     30.89 o 
 -11  10   6       48.31       14.77     34.86 o 
 -10  10   6       58.10       39.25     23.58 o 
  -9  10   6      353.16      405.24     22.85 o 
  -8  10   6      429.20      481.61     25.11 o 
  -7  10   6      933.05     1039.92     24.48 o 
  -6  10   6      968.59     1015.79     24.82 o 
  -5  10   6     7844.95     7788.86     62.66 o 
  -4  10   6      163.71      219.01     20.91 o 
  -3  10   6    16641.72    16155.68    140.41 o 
  -2  10   6       28.41       32.77     19.44 o 
  -1  10   6      594.93      515.71     20.86 o 
   0  10   6      844.41      889.03     20.25 o 
   1  10   6     2058.13     1917.10     22.83 o 
   2  10   6        0.20       49.06     20.72 o 
   3  10   6     2990.99     3018.06     27.73 o 
   4  10   6      133.39      115.76     19.67 o 
   5  10   6       13.01      100.45     22.18 o 
   6  10   6      183.75      189.35     19.84 o 
   7  10   6      183.92      199.97     23.41 o 
   8  10   6      590.93      540.55     24.95 o 
   9  10   6       18.98       56.88     23.38 o 
  10  10   6       86.98      139.35     26.42 o 
  11  10   6       33.22       37.13     25.36 o 
 -11  11   6      241.56      183.98     25.83 o 
 -10  11   6      183.47      161.50     37.12 o 
  -9  11   6      591.60      590.80     23.02 o 
  -8  11   6       36.94      112.64     23.23 o 
  -7  11   6       75.04      119.74     23.00 o 
  -6  11   6        0.33       48.14     23.83 o 
  -5  11   6        1.84       18.58     21.26 o 
  -4  11   6        4.15       54.04     20.54 o 
  -3  11   6      211.81      207.21     20.05 o 
  -2  11   6        5.70       40.77     19.07 o 
  -1  11   6      865.40      903.38     21.01 o 
   0  11   6      851.24      780.63     20.52 o 
   1  11   6       35.71       24.55     20.33 o 
   2  11   6     2082.44     1924.05     23.42 o 
   3  11   6     3758.44     3557.76     37.61 o 
   4  11   6     3647.77     3470.10     40.98 o 
   5  11   6      948.39      963.53     25.51 o 
   6  11   6     1461.48     1520.15     46.03 o 
   7  11   6      507.96      527.23     38.29 o 
   8  11   6      600.99      633.52     42.31 o 
   9  11   6      244.64      227.91     25.70 o 
  10  11   6      128.13       99.58     32.53 o 
  11  11   6       71.51       23.83     36.97 o 
 -11  12   6       32.11       22.92     23.18 o 
 -10  12   6      552.85      528.21     25.50 o 
  -9  12   6      110.71      129.56     21.00 o 
  -8  12   6     1682.42     1743.84     32.43 o 
  -7  12   6      949.09      960.87     23.98 o 
  -6  12   6     3859.66     4069.46     26.44 o 
  -5  12   6        8.63       35.65     19.61 o 
  -4  12   6    11499.02    11395.94    108.68 o 
  -3  12   6       42.14       56.98     19.41 o 
  -2  12   6     4276.10     4013.02     34.50 o 
  -1  12   6      120.64      174.35     19.26 o 
   0  12   6      163.33      169.73     19.64 o 
   1  12   6      146.88      183.88     20.10 o 
   2  12   6     2073.65     2024.37     26.04 o 
   3  12   6        3.48       24.98     18.86 o 
   4  12   6      164.15      191.40     18.49 o 
   5  12   6       10.42        2.08     20.99 o 
   6  12   6        4.60       19.23     23.67 o 
   7  12   6      919.24      870.10     40.02 o 
   8  12   6       39.96       65.15     23.61 o 
   9  12   6       69.53      104.76     46.11 o 
  10  12   6       81.41      143.31     54.30 o 
  11  12   6        8.31       15.11     22.94 o 
 -11  13   6       86.58       86.98     31.48 o 
 -10  13   6      100.29       88.23     41.24 o 
  -9  13   6       34.53       55.38     20.50 o 
  -8  13   6      232.61      314.24     22.20 o 
  -7  13   6      987.91     1042.04     22.98 o 
  -6  13   6      152.89      192.82     21.09 o 
  -5  13   6      311.44      320.71     20.85 o 
  -4  13   6      351.18      370.29     19.74 o 
  -3  13   6      255.82      248.08     19.76 o 
  -2  13   6     2212.70     2109.59     20.83 o 
  -1  13   6      395.06      444.37     18.69 o 
   0  13   6      296.17      327.84     20.58 o 
   1  13   6      242.00      257.51     18.96 o 
   2  13   6     7134.72     7016.66    100.86 o 
   3  13   6     1141.00     1164.21     25.68 o 
   4  13   6     3773.56     3754.78     60.32 o 
   5  13   6      540.61      558.47     30.42 o 
   6  13   6      226.39      274.70     20.99 o 
   7  13   6        9.65       29.32     21.25 o 
   8  13   6      107.59      135.21     19.57 o 
   9  13   6       79.83      108.53     28.12 o 
  10  13   6       34.79       65.24     25.41 o 
 -11  14   6        6.43       18.18     27.73 o 
 -10  14   6       12.52       43.17     22.50 o 
  -9  14   6      144.11      144.88     20.62 o 
  -8  14   6        5.06       18.56     20.29 o 
  -7  14   6       92.33      142.55     20.68 o 
  -6  14   6       72.97       82.58     19.50 o 
  -5  14   6      715.30      691.88     21.17 o 
  -4  14   6      192.73      216.76     19.34 o 
  -3  14   6      597.05      570.72     19.22 o 
  -2  14   6        4.71       23.32     18.33 o 
  -1  14   6      130.20      134.66     18.38 o 
   0  14   6      259.31      293.09     19.07 o 
   1  14   6       91.36      143.62     24.35 o 
   2  14   6     1883.65     1862.61     45.36 o 
   3  14   6      896.40      929.55     23.14 o 
   4  14   6      844.52      904.71     21.65 o 
   5  14   6       21.34       53.25     25.14 o 
   6  14   6      188.19      212.87     15.79 o 
   7  14   6       88.70      115.10     19.81 o 
   8  14   6       13.69       39.11     16.63 o 
   9  14   6       16.97       10.05     27.18 o 
  10  14   6       80.92      103.73     23.92 o 
 -11  15   6       17.37       39.16     27.37 o 
 -10  15   6       42.51       39.54     23.45 o 
  -9  15   6       83.77       92.51     22.30 o 
  -8  15   6        0.27        7.43     21.20 o 
  -7  15   6      249.57      231.40     21.26 o 
  -6  15   6        3.78       45.91     18.35 o 
  -5  15   6       28.91       46.74     18.97 o 
  -4  15   6      274.47      301.72     19.64 o 
  -3  15   6       16.45       35.86     18.12 o 
  -2  15   6     1256.47     1220.21     19.13 o 
  -1  15   6      261.99      326.07     18.45 o 
   0  15   6       88.72      103.84     17.62 o 
   1  15   6      224.09      303.26     20.12 o 
   2  15   6     1714.95     1679.31     30.66 o 
   3  15   6        5.29       41.66     19.68 o 
   4  15   6       14.41       28.40     18.25 o 
   5  15   6       13.60       67.09     27.53 o 
   6  15   6       24.23       41.13     16.29 o 
   7  15   6       55.50      111.77     19.51 o 
   8  15   6       23.40       29.92     24.25 o 
   9  15   6       47.82       71.57     24.97 o 
  10  15   6       92.76       67.75     23.89 o 
 -11  16   6       58.71       29.33     26.54 o 
 -10  16   6      176.65      130.47     23.30 o 
  -9  16   6       90.72      147.99     21.50 o 
  -8  16   6     1728.61     1620.27     47.68 o 
  -7  16   6        2.49       18.25     18.61 o 
  -6  16   6     1105.34     1188.77     20.15 o 
  -5  16   6      104.35      121.72     19.45 o 
  -4  16   6      328.95      371.86     20.42 o 
  -3  16   6      511.96      513.63     20.30 o 
  -2  16   6      747.88      779.31     18.79 o 
  -1  16   6     1747.34     1698.41     26.81 o 
   0  16   6     1719.72     1735.33     28.69 o 
   1  16   6     2137.50     2052.73     20.71 o 
   2  16   6      268.88      290.41     20.72 o 
   3  16   6      770.35      706.67     23.29 o 
   4  16   6      176.96      202.29     21.57 o 
   5  16   6      118.06      139.41     32.89 o 
   6  16   6       99.66      112.54     23.78 o 
   7  16   6      489.11      460.65     23.99 o 
   8  16   6      348.75      353.46     33.26 o 
   9  16   6       34.72       69.08     32.88 o 
  10  16   6      254.78      202.20     27.33 o 
 -11  17   6        3.58        1.98     52.57 o 
 -10  17   6      412.71      381.98     22.29 o 
  -9  17   6        4.00       23.78     20.58 o 
  -8  17   6      554.65      576.70     23.82 o 
  -7  17   6      356.54      386.86     20.43 o 
  -6  17   6      149.03      174.85     18.98 o 
  -5  17   6       77.54       93.83     18.92 o 
  -4  17   6        0.22       12.82     19.24 o 
  -3  17   6      727.02      694.09     19.45 o 
  -2  17   6      917.53      895.37     17.78 o 
  -1  17   6        8.15       48.39     19.62 o 
   0  17   6     3235.91     3316.83     50.25 o 
   1  17   6       37.55       74.75     18.10 o 
   2  17   6     5449.21     5418.79     60.58 o 
   3  17   6      157.76      177.97     23.10 o 
   4  17   6     1836.68     1865.03     37.78 o 
   5  17   6        2.37       43.96     18.42 o 
   6  17   6     1435.03     1489.05     70.54 o 
   7  17   6       17.79       18.76     20.99 o 
   8  17   6     1071.02     1196.28     97.94 o 
   9  17   6       66.69       75.08     20.16 o 
  10  17   6      206.05      134.34     24.62 o 
 -10  18   6       97.99       91.96     18.70 o 
  -9  18   6      129.93      150.58     21.85 o 
  -8  18   6      474.57      432.35     21.55 o 
  -7  18   6      609.88      677.57     20.90 o 
  -6  18   6      828.74      834.62     20.05 o 
  -5  18   6      413.25      423.68     18.44 o 
  -4  18   6     2178.32     2139.14     27.89 o 
  -3  18   6      820.26      825.77     19.11 o 
  -2  18   6     1242.33     1302.73     18.65 o 
  -1  18   6      839.87      862.88     18.45 o 
   0  18   6      131.15      142.90     16.66 o 
   1  18   6      576.57      580.85     17.62 o 
   2  18   6     1015.66      977.51     29.50 o 
   3  18   6       37.19       43.06     19.65 o 
   4  18   6      401.86      442.46     20.58 o 
   5  18   6       68.51       75.21     22.79 o 
   6  18   6       19.73       31.85     23.00 o 
   7  18   6       78.48      127.44     42.08 o 
   8  18   6       95.75      137.80     26.01 o 
   9  18   6        1.59       11.16     19.71 o 
  10  18   6       74.54       41.78     26.37 o 
 -10  19   6      111.47      107.78     21.40 o 
  -9  19   6      315.55      260.47     23.16 o 
  -8  19   6       54.11       64.08     22.31 o 
  -7  19   6      224.20      246.15     18.96 o 
  -6  19   6       37.18       57.93     19.07 o 
  -5  19   6      128.07      196.43     17.95 o 
  -4  19   6      174.50      200.05     19.07 o 
  -3  19   6      231.04      241.74     17.28 o 
  -2  19   6      198.97      252.60     17.76 o 
  -1  19   6       33.09       77.20     18.47 o 
   0  19   6        3.55       37.89     17.01 o 
   1  19   6      211.09      251.94     17.00 o 
   2  19   6       10.46       47.53     16.96 o 
   3  19   6     1782.08     1751.86     37.93 o 
   4  19   6      129.56      172.08     20.47 o 
   5  19   6      651.19      662.20     32.56 o 
   6  19   6       21.61       44.96     19.04 o 
   7  19   6      314.94      371.66     43.76 o 
   8  19   6        9.90       10.92     23.79 o 
   9  19   6       54.98       73.92     18.79 o 
 -10  20   6        5.08       14.35     24.61 o 
  -9  20   6      200.70      194.95     21.60 o 
  -8  20   6       16.43       35.49     21.93 o 
  -7  20   6     1123.88     1098.71     27.15 o 
  -6  20   6      151.76      183.78     18.73 o 
  -5  20   6     3758.81     3989.90     45.12 o 
  -4  20   6      386.91      414.60     18.22 o 
  -3  20   6     4997.83     5129.80     69.38 o 
  -2  20   6      183.66      207.47     17.32 o 
  -1  20   6      912.68     1044.79     21.55 o 
   0  20   6      497.71      582.20     18.08 o 
   1  20   6     1501.73     1583.90     29.26 o 
   2  20   6       39.51       42.81     17.02 o 
   3  20   6      607.96      673.14     19.99 o 
   4  20   6       70.72       90.63     20.46 o 
   5  20   6        5.18       41.70     17.63 o 
   6  20   6      248.64      258.34     21.17 o 
   7  20   6       62.69      146.80     26.09 o 
   8  20   6       69.23       89.14     20.37 o 
   9  20   6       26.73       23.05     19.71 o 
 -10  21   6        8.25       19.96     23.94 o 
  -9  21   6        1.07       20.63     21.15 o 
  -8  21   6       69.99       98.83     25.63 o 
  -7  21   6       13.04       71.47     17.38 o 
  -6  21   6       22.13       55.33     18.03 o 
  -5  21   6      664.16      651.70     19.06 o 
  -4  21   6      338.77      331.55     19.16 o 
  -3  21   6      515.41      511.90     18.01 o 
  -2  21   6      703.49      718.71     16.97 o 
  -1  21   6       90.12      130.84     15.66 o 
   0  21   6      225.54      246.58     16.09 o 
   1  21   6      706.82      730.35     16.79 o 
   2  21   6     1052.11     1067.31     25.34 o 
   3  21   6     3292.57     3316.85     63.24 o 
   4  21   6     2131.08     2122.90     81.49 o 
   5  21   6      685.73      718.37     51.96 o 
   6  21   6     1003.96     1014.61     50.89 o 
   7  21   6       68.67      106.56     24.14 o 
   8  21   6      251.64      227.64     31.49 o 
   9  21   6        1.32       -5.52     17.55 o 
  -9  22   6       28.90       26.51     20.69 o 
  -8  22   6       16.05       43.41     19.18 o 
  -7  22   6       18.22       72.85     17.71 o 
  -6  22   6       14.96       40.47     18.35 o 
  -5  22   6        1.17       15.83     18.07 o 
  -4  22   6      499.78      493.83     18.17 o 
  -3  22   6        8.20       15.56     16.88 o 
  -2  22   6      235.23      234.59     16.55 o 
  -1  22   6      136.69      159.77     16.79 o 
   0  22   6     2022.66     2041.92     32.58 o 
   1  22   6       78.57       97.59     16.41 o 
   2  22   6      213.80      281.84     18.96 o 
   3  22   6     1214.59     1260.71     28.24 o 
   4  22   6        0.12       41.88     18.85 o 
   5  22   6     3201.71     3164.64    148.58 o 
   6  22   6        2.31       15.98     24.42 o 
   7  22   6      714.26      729.66     41.33 o 
   8  22   6        9.21       22.04     18.81 o 
   9  22   6      282.76      213.31     19.02 o 
  -9  23   6        3.37       19.83     19.19 o 
  -8  23   6       84.68       75.96     25.94 o 
  -7  23   6        0.27       34.23     17.58 o 
  -6  23   6      340.11      352.57     26.07 o 
  -5  23   6     1014.96     1015.08     17.63 o 
  -4  23   6       59.28       86.80     15.60 o 
  -3  23   6      859.00      864.54     21.62 o 
  -2  23   6       28.44       83.05     16.78 o 
  -1  23   6      500.70      481.25     16.76 o 
   0  23   6      361.92      367.47     15.89 o 
   1  23   6       43.77       77.81     16.11 o 
   2  23   6      210.87      271.42     21.12 o 
   3  23   6      368.49      404.40     19.85 o 
   4  23   6      648.13      673.38     40.77 o 
   5  23   6      752.53      704.96     21.01 o 
   6  23   6      717.29      746.99     38.34 o 
   7  23   6      271.63      264.24     23.30 o 
   8  23   6       62.44       60.98     17.42 o 
  -9  24   6      135.63      133.42     22.14 o 
  -8  24   6        0.25       37.11     19.26 o 
  -7  24   6     1091.94     1001.66     19.94 o 
  -6  24   6      179.58      157.22     17.71 o 
  -5  24   6     1846.55     1815.86     28.38 o 
  -4  24   6       13.89       43.24     16.17 o 
  -3  24   6      631.76      653.80     28.89 o 
  -2  24   6        8.15       45.88     15.80 o 
  -1  24   6      623.89      665.79     16.63 o 
   0  24   6      602.76      618.98     23.30 o 
   1  24   6      223.05      257.62     15.58 o 
   2  24   6       83.44      136.62     21.38 o 
   3  24   6       65.84       86.54     17.16 o 
   4  24   6      187.92      231.32     17.45 o 
   5  24   6        0.30       21.12     17.72 o 
   6  24   6        8.62       76.23     23.05 o 
   7  24   6       10.26        9.23     16.26 o 
   8  24   6       23.83       73.65     16.90 o 
  -8  25   6       17.85       73.67     34.87 o 
  -7  25   6      309.06      293.38     18.62 o 
  -6  25   6        0.10       23.34     16.52 o 
  -5  25   6       61.61      100.44     18.45 o 
  -4  25   6        2.47       68.91     29.30 o 
  -3  25   6        0.70      -13.05     16.41 o 
  -2  25   6       90.85       71.56     16.04 o 
  -1  25   6      624.41      688.10     20.36 o 
   0  25   6     1317.89     1351.26     30.93 o 
   1  25   6      837.17      997.12     31.85 o 
   2  25   6      726.33      728.75     26.90 o 
   3  25   6      204.51      229.85     16.58 o 
   4  25   6      323.61      337.94     16.53 o 
   5  25   6      872.51      855.25     26.41 o 
   6  25   6      148.50      157.06     16.25 o 
   7  25   6      465.03      382.05     23.04 o 
   8  25   6       57.60       81.58     15.14 o 
  -8  26   6      529.09      419.72     51.32 o 
  -7  26   6      320.52      261.50     17.35 o 
  -6  26   6     1554.70     1452.50     32.62 o 
  -5  26   6      312.68      295.57     17.08 o 
  -4  26   6     1587.00     1611.63     18.36 o 
  -3  26   6       63.81      104.68     16.93 o 
  -2  26   6     1638.19     1683.09     43.02 o 
  -1  26   6     1012.51      972.79     19.13 o 
   0  26   6      883.54      954.84     31.93 o 
   1  26   6      314.62      303.79     19.41 o 
   2  26   6      332.48      356.47     21.78 o 
   3  26   6       40.86      113.43     16.68 o 
   4  26   6        4.34       13.44     17.26 o 
   5  26   6       61.71       54.80     18.23 o 
   6  26   6        3.61       -5.52     18.91 o 
   7  26   6        0.61       13.32     17.20 o 
  -8  27   6      152.89      142.51     21.22 o 
  -7  27   6       14.88       47.32     17.17 o 
  -6  27   6       45.73       53.32     17.00 o 
  -5  27   6        0.10       23.62     16.29 o 
  -4  27   6       41.41       74.73     15.69 o 
  -3  27   6       14.14       36.12     17.10 o 
  -2  27   6       33.05       62.79     16.50 o 
  -1  27   6        1.70       23.13     16.14 o 
   0  27   6      177.86      194.19     16.08 o 
   1  27   6        1.84        3.18     16.01 o 
   2  27   6      529.71      532.54     16.06 o 
   3  27   6       56.37       70.31     18.97 o 
   4  27   6     1148.82     1137.61     50.44 o 
   5  27   6        2.12       14.17     15.10 o 
   6  27   6      881.86      726.79     27.38 o 
   7  27   6        0.96       -1.73     16.01 o 
  -7  28   6       87.14       80.93     22.33 o 
  -6  28   6      285.88      232.98     17.83 o 
  -5  28   6       40.46       66.23     15.83 o 
  -4  28   6       33.68       39.53     15.63 o 
  -3  28   6      123.91      164.13     15.99 o 
  -2  28   6      125.04      153.22     16.90 o 
  -1  28   6      254.22      309.38     16.28 o 
   0  28   6      534.11      545.48     16.65 o 
   1  28   6      372.60      423.99     22.15 o 
   2  28   6        0.02        9.40     15.33 o 
   3  28   6       96.32       96.90     15.90 o 
   4  28   6      104.07      116.35     18.08 o 
   5  28   6       46.16       58.49     16.56 o 
   6  28   6       97.20      112.70     15.29 o 
  -7  29   6       10.28        3.37     17.15 o 
  -6  29   6       43.03       59.31     17.05 o 
  -5  29   6        1.15      -11.58     17.88 o 
  -4  29   6       44.71       60.07     15.47 o 
  -3  29   6        2.91       26.70     15.28 o 
  -2  29   6       78.69       86.67     15.67 o 
  -1  29   6      116.71       92.22     15.59 o 
   0  29   6       78.67       92.91     14.88 o 
   1  29   6      120.40      139.39     17.40 o 
   2  29   6       89.72      115.48     15.51 o 
   3  29   6       27.03       70.41     16.40 o 
   4  29   6        1.72       26.71     18.75 o 
   5  29   6        6.48       27.14     16.19 o 
   6  29   6        0.04       41.45     15.27 o 
  -6  30   6       41.67       50.19     17.71 o 
  -5  30   6        0.09       11.66     15.73 o 
  -4  30   6        5.25       30.71     15.36 o 
  -3  30   6       83.88      104.91     14.92 o 
  -2  30   6       15.03      106.91     23.29 o 
  -1  30   6      259.18      266.03     15.40 o 
   0  30   6       68.62       76.64     14.87 o 
   1  30   6      292.10      263.61     14.80 o 
   2  30   6      105.58       98.25     15.20 o 
   3  30   6       73.60       52.85     24.61 o 
   4  30   6       59.03       61.84     14.99 o 
   5  30   6        3.38       31.46     16.87 o 
  -6  31   6       13.47       75.04     50.00 o 
  -5  31   6       29.63       72.15     15.77 o 
  -4  31   6        2.25       17.04     14.78 o 
  -3  31   6       15.02       36.58     14.97 o 
  -2  31   6      141.77      147.13     15.65 o 
  -1  31   6        0.54       -6.93     14.88 o 
   0  31   6      471.55      395.56     15.51 o 
   1  31   6        3.20       37.01     14.05 o 
   2  31   6      537.10      444.16     20.84 o 
   3  31   6        5.66       72.95     21.76 o 
   4  31   6      230.85      166.96     16.16 o 
   5  31   6        0.08       38.87     16.05 o 
  -5  32   6       38.33       59.27     15.97 o 
  -4  32   6      381.87      300.81     18.94 o 
  -3  32   6        4.00       18.85     17.22 o 
  -2  32   6      646.84      577.88     34.38 o 
  -1  32   6        2.63       50.68     14.29 o 
   0  32   6      589.58      469.55     26.89 o 
   1  32   6       26.08       27.15     17.00 o 
   2  32   6      294.55      308.03     18.23 o 
   3  32   6       14.82       21.01     15.54 o 
   4  32   6      140.23       79.87     20.80 o 
  -4  33   6       78.54       98.02     15.37 o 
  -3  33   6       14.86       28.99     15.34 o 
  -2  33   6        4.27       22.48     18.65 o 
  -1  33   6      230.32      210.76     16.63 o 
   0  33   6      110.52       98.57     14.31 o 
   1  33   6      530.40      462.88     15.75 o 
   2  33   6       39.70       40.16     15.04 o 
   3  33   6      264.38      196.89     20.63 o 
  -3  34   6      689.81      466.65     17.14 o 
  -2  34   6        1.36       20.48     20.10 o 
  -1  34   6      567.44      469.19     28.46 o 
   0  34   6        0.31       -1.71     13.78 o 
   1  34   6      306.24      254.45     19.92 o 
   2  34   6       39.57       47.44     16.65 o 
 -11   0   7      114.33      108.45     35.97 o 
  -9   0   7       99.17       64.51     32.89 o 
  -7   0   7      222.41      198.73     38.49 o 
  -5   0   7       23.40       68.79     36.09 o 
  -3   0   7      368.67      354.68     31.92 o 
  -1   0   7     1572.23     1616.86     44.82 o 
   1   0   7     6022.97     5878.02     70.49 o 
   3   0   7     2492.29     2539.08     46.66 o 
   5   0   7     2502.13     2443.63     38.05 o 
   7   0   7     1537.47     1613.16     55.15 o 
   9   0   7      387.06      379.59     66.22 o 
  11   0   7      643.77      379.15     36.83 o 
 -12   1   7       50.15       69.73     32.21 o 
 -11   1   7        0.20       -1.28     24.26 o 
 -10   1   7       42.63      124.67     25.24 o 
  -9   1   7       41.80       19.28     23.36 o 
  -8   1   7      510.96      509.12     24.53 o 
  -7   1   7     1245.87     1287.82     27.28 o 
  -6   1   7     1911.05     1857.63     27.34 o 
  -5   1   7      410.25      431.86     26.01 o 
  -4   1   7     1328.86     1298.98     25.03 o 
  -3   1   7      789.83      790.13     22.11 o 
  -2   1   7      540.68      531.52     21.65 o 
  -1   1   7     8570.97     7962.62     69.50 o 
   0   1   7      694.52      700.18     22.85 o 
   1   1   7     9660.31     9329.79    110.42 o 
   2   1   7      434.37      427.54     22.81 o 
   3   1   7     1502.46     1508.90     20.32 o 
   4   1   7        6.23       26.75     21.24 o 
   5   1   7      596.09      556.01     22.25 o 
   6   1   7       22.52       82.38     22.26 o 
   7   1   7        3.40       22.37     18.77 o 
   8   1   7      134.23      154.33     22.31 o 
   9   1   7        0.04       15.81     21.78 o 
  10   1   7      147.89      145.03     25.82 o 
  11   1   7      143.04       99.83     35.83 o 
 -12   2   7      309.55      296.64     49.13 o 
 -11   2   7      539.50      498.96     24.38 o 
 -10   2   7      192.37      185.34     24.02 o 
  -9   2   7      779.77      778.26     24.59 o 
  -8   2   7       60.31       42.22     23.39 o 
  -7   2   7     2838.96     2845.34     62.62 o 
  -6   2   7      408.70      391.51     25.45 o 
  -5   2   7     4784.97     4599.46     94.42 o 
  -4   2   7        7.45       13.55     24.36 o 
  -3   2   7     2569.23     2461.45     55.69 o 
  -2   2   7      860.16      796.63     23.27 o 
  -1   2   7     1297.41     1312.98     29.58 o 
   0   2   7     1082.35     1064.27     25.28 o 
   1   2   7       81.55      129.96     23.40 o 
   2   2   7      963.50      961.99     34.46 o 
   3   2   7       88.09      123.82     20.24 o 
   4   2   7     1883.91     1921.60     42.20 o 
   5   2   7        9.25       65.59     27.67 o 
   6   2   7     3294.79     3294.31    102.93 o 
   7   2   7       34.58       55.21     23.57 o 
   8   2   7       13.68       41.84     25.74 o 
   9   2   7       77.19       49.90     21.42 o 
  10   2   7      240.64      192.61     23.16 o 
  11   2   7      310.19      243.44     31.18 o 
 -12   3   7      232.13      162.72     35.04 o 
 -11   3   7      594.58      560.33     32.14 o 
 -10   3   7      464.76      437.96     25.06 o 
  -9   3   7      219.04      251.10     25.39 o 
  -8   3   7      141.83      215.31     55.75 o 
  -7   3   7     1572.01     1485.68     27.66 o 
  -6   3   7      367.56      386.23     25.99 o 
  -5   3   7      522.43      490.55     24.53 o 
  -4   3   7      471.75      443.88     25.59 o 
  -3   3   7        5.62       60.59     23.79 o 
  -2   3   7      208.83      228.26     21.97 o 
  -1   3   7       85.06       86.55     21.79 o 
   0   3   7        8.52       39.12     23.09 o 
   1   3   7      136.56      177.71     23.35 o 
   2   3   7      259.47      261.38     22.66 o 
   3   3   7     2438.47     2491.22     50.60 o 
   4   3   7     1077.72     1086.44     28.95 o 
   5   3   7     4012.10     4003.03     76.82 o 
   6   3   7      240.49      263.53     22.95 o 
   7   3   7     1133.03     1144.72     20.61 o 
   8   3   7       42.45       70.28     24.37 o 
   9   3   7      186.08      210.87     23.41 o 
  10   3   7       27.24       24.04     26.47 o 
  11   3   7      128.43       92.98     38.20 o 
 -12   4   7       16.29       50.95     26.00 o 
 -11   4   7      102.72      112.93     23.57 o 
 -10   4   7        3.04       29.97     24.41 o 
  -9   4   7      685.13      715.37     26.17 o 
  -8   4   7       89.06       85.31     25.37 o 
  -7   4   7      710.31      690.73     24.24 o 
  -6   4   7     3850.92     3604.74     33.59 o 
  -5   4   7     2168.17     2092.09     40.64 o 
  -4   4   7     3123.63     3021.31     53.45 o 
  -3   4   7      721.80      772.02     24.46 o 
  -2   4   7     3716.59     3605.35     56.62 o 
  -1   4   7      223.33      248.30     22.15 o 
   0   4   7     8594.42     8305.40    103.81 o 
   1   4   7       82.18       96.05     23.03 o 
   2   4   7     2510.60     2450.73     40.81 o 
   3   4   7        5.98       31.38     22.75 o 
   4   4   7      130.63      170.12     21.50 o 
   5   4   7       75.13      128.47     20.45 o 
   6   4   7      143.93      188.45     19.16 o 
   7   4   7        6.69       36.55     24.87 o 
   8   4   7      130.96      160.12     18.47 o 
   9   4   7      632.01      589.20     21.81 o 
  10   4   7       29.22       53.44     23.64 o 
  11   4   7      134.06      128.09     21.81 o 
 -12   5   7      473.37      347.59     34.10 o 
 -11   5   7       24.24       20.00     22.93 o 
 -10   5   7       35.31       64.93     23.79 o 
  -9   5   7      161.26      165.19     25.03 o 
  -8   5   7      249.68      295.52     24.39 o 
  -7   5   7      120.64      140.93     23.25 o 
  -6   5   7      591.22      620.67     24.95 o 
  -5   5   7      293.66      290.56     24.63 o 
  -4   5   7       34.54       51.27     23.04 o 
  -3   5   7      615.49      590.33     22.74 o 
  -2   5   7      362.87      352.25     22.44 o 
  -1   5   7      589.52      566.60     23.04 o 
   0   5   7     1728.86     1579.33     27.31 o 
   1   5   7      594.81      580.67     24.60 o 
   2   5   7      758.99      730.93     24.06 o 
   3   5   7      310.22      307.91     24.00 o 
   4   5   7     2303.74     2298.32     26.83 o 
   5   5   7       25.43       20.66     24.57 o 
   6   5   7     1095.53     1019.82     31.31 o 
   7   5   7        7.78       47.72     25.02 o 
   8   5   7       21.38       21.58     22.80 o 
   9   5   7      114.78      114.16     22.32 o 
  10   5   7       30.94       37.45     30.71 o 
  11   5   7       45.26       48.23     21.21 o 
 -11   6   7        5.98       69.71     22.72 o 
 -10   6   7      126.60      135.28     24.08 o 
  -9   6   7      120.36      131.39     24.57 o 
  -8   6   7      171.10      205.71     23.67 o 
  -7   6   7      310.38      311.79     23.69 o 
  -6   6   7     2440.86     2430.32     47.34 o 
  -5   6   7      942.66      933.25     30.85 o 
  -4   6   7     1136.39     1143.02     24.76 o 
  -3   6   7      273.59      309.43     22.14 o 
  -2   6   7      724.35      711.54     21.97 o 
  -1   6   7      530.36      542.39     21.45 o 
   0   6   7      500.45      564.76     21.53 o 
   1   6   7      252.13      239.76     21.03 o 
   2   6   7        7.16       41.78     24.42 o 
   3   6   7     1497.83     1499.75     23.87 o 
   4   6   7      234.47      261.21     21.56 o 
   5   6   7      596.67      591.10     24.27 o 
   6   6   7       66.94       84.40     34.80 o 
   7   6   7       24.66       64.16     22.43 o 
   8   6   7      238.55      241.98     21.92 o 
   9   6   7       53.36       85.56     21.76 o 
  10   6   7       94.50      117.76     21.11 o 
  11   6   7       13.36        7.04     25.87 o 
 -11   7   7       57.14       54.81     26.73 o 
 -10   7   7       44.09      122.13     24.71 o 
  -9   7   7       18.38       63.55     24.72 o 
  -8   7   7      316.83      380.73     24.53 o 
  -7   7   7      332.18      316.50     20.86 o 
  -6   7   7     2078.38     2048.39     52.25 o 
  -5   7   7      169.56      196.12     22.40 o 
  -4   7   7     5270.89     5287.02     36.25 o 
  -3   7   7      151.27      155.77     21.99 o 
  -2   7   7      922.64      864.78     23.11 o 
  -1   7   7       13.90       43.86     22.52 o 
   0   7   7     1325.09     1327.67     22.95 o 
   1   7   7       59.57       99.29     20.88 o 
   2   7   7      593.20      548.65     21.46 o 
   3   7   7        6.67       28.19     23.39 o 
   4   7   7     1315.44     1353.04     26.21 o 
   5   7   7      870.81      843.82     26.65 o 
   6   7   7       92.88       93.64     22.04 o 
   7   7   7      275.67      298.96     23.96 o 
   8   7   7      137.04      141.33     19.60 o 
   9   7   7       69.36      117.41     26.29 o 
  10   7   7       63.06       98.54     40.52 o 
  11   7   7       23.66       30.23     26.08 o 
 -11   8   7       10.33       49.22     22.70 o 
 -10   8   7      104.42      117.06     23.50 o 
  -9   8   7        0.08       31.25     24.16 o 
  -8   8   7      313.60      305.28     23.08 o 
  -7   8   7      262.03      325.46     25.57 o 
  -6   8   7      311.08      324.32     24.25 o 
  -5   8   7        2.40        1.01     23.30 o 
  -4   8   7      120.95      177.58     22.77 o 
  -3   8   7     3016.71     3072.51     37.77 o 
  -2   8   7        4.72       33.72     21.48 o 
  -1   8   7        6.10        9.63     21.39 o 
   0   8   7      307.86      363.82     19.78 o 
   1   8   7      353.14      320.21     20.56 o 
   2   8   7      300.21      317.44     18.98 o 
   3   8   7     3593.10     3712.75     57.79 o 
   4   8   7     3504.25     3593.46     80.00 o 
   5   8   7     1473.72     1517.91     32.96 o 
   6   8   7     2439.80     2469.12     82.89 o 
   7   8   7       53.02      103.19     26.43 o 
   8   8   7     1794.13     1738.12     41.73 o 
   9   8   7      163.18      143.06     19.75 o 
  10   8   7      260.45      221.13     21.75 o 
  11   8   7      107.55       83.64     48.39 o 
 -11   9   7       22.73       20.83     26.71 o 
 -10   9   7      177.76      147.65     23.75 o 
  -9   9   7      163.47      159.33     22.96 o 
  -8   9   7       78.33      102.27     26.38 o 
  -7   9   7       87.92      125.04     24.37 o 
  -6   9   7       95.43       90.34     22.22 o 
  -5   9   7     4661.75     4620.78     83.97 o 
  -4   9   7      505.25      520.83     22.77 o 
  -3   9   7     2787.09     2780.09     44.69 o 
  -2   9   7      269.43      271.34     19.95 o 
  -1   9   7     2103.34     2109.67     28.22 o 
   0   9   7      233.17      265.27     20.47 o 
   1   9   7      480.83      478.14     22.16 o 
   2   9   7     1446.06     1444.19     22.80 o 
   3   9   7        1.71       89.30     21.52 o 
   4   9   7     2247.15     2287.70     43.61 o 
   5   9   7        6.50       31.36     19.84 o 
   6   9   7      941.45      974.64     27.81 o 
   7   9   7      124.86      109.30     24.73 o 
   8   9   7      508.63      496.47     20.47 o 
   9   9   7       87.80      121.30     24.11 o 
  10   9   7       41.74       17.21     21.59 o 
 -11  10   7      220.16      194.38     25.94 o 
 -10  10   7       49.63      108.67     25.94 o 
  -9  10   7       95.85       90.32     21.80 o 
  -8  10   7      695.69      701.26     29.92 o 
  -7  10   7       12.40       23.89     20.10 o 
  -6  10   7     2172.71     2254.78     47.02 o 
  -5  10   7      961.31     1007.99     24.50 o 
  -4  10   7     8571.97     8625.25     91.91 o 
  -3  10   7      234.58      315.69     21.42 o 
  -2  10   7     1759.29     1702.06     30.01 o 
  -1  10   7      117.87      141.83     22.11 o 
   0  10   7        6.22       -1.53     21.61 o 
   1  10   7      912.24      930.67     32.11 o 
   2  10   7     1553.63     1508.47     29.08 o 
   3  10   7     1860.89     1965.62     24.51 o 
   4  10   7      655.64      660.44     21.95 o 
   5  10   7     1523.03     1452.38     48.54 o 
   6  10   7        1.15      -10.95     17.97 o 
   7  10   7       14.85       51.96     21.54 o 
   8  10   7       26.71       69.43     19.99 o 
   9  10   7       27.28       33.84     22.04 o 
  10  10   7        2.02       11.83     19.95 o 
 -11  11   7      349.38      316.76     28.35 o 
 -10  11   7      513.04      483.51     26.26 o 
  -9  11   7      115.77      146.64     24.43 o 
  -8  11   7      909.27      944.58     25.64 o 
  -7  11   7      123.27      165.04     22.04 o 
  -6  11   7     1323.94     1299.27     32.77 o 
  -5  11   7       38.56       59.13     20.49 o 
  -4  11   7       36.80       57.99     19.97 o 
  -3  11   7      114.57      119.23     19.84 o 
  -2  11   7     1220.69     1304.41     21.37 o 
  -1  11   7     1207.93     1174.91     22.50 o 
   0  11   7       82.65      129.18     20.22 o 
   1  11   7     1276.78     1296.16     24.77 o 
   2  11   7     1514.83     1552.60     20.11 o 
   3  11   7     3943.86     3975.32     53.56 o 
   4  11   7      964.86      996.24     62.23 o 
   5  11   7     1489.68     1459.69     47.51 o 
   6  11   7      258.15      293.89     31.92 o 
   7  11   7       81.76       79.04     23.86 o 
   8  11   7      232.07      223.13     19.97 o 
   9  11   7       53.69      108.33     45.16 o 
  10  11   7      110.81      133.95     20.68 o 
 -11  12   7      130.06      129.24     33.68 o 
 -10  12   7      140.24      132.04     24.03 o 
  -9  12   7      846.33      863.68     25.23 o 
  -8  12   7       12.87       19.89     23.42 o 
  -7  12   7     1084.09     1122.25     24.53 o 
  -6  12   7      370.11      384.25     21.63 o 
  -5  12   7     3856.76     3898.98     36.47 o 
  -4  12   7      221.70      249.00     19.50 o 
  -3  12   7     6991.52     6983.04     88.41 o 
  -2  12   7      107.77      125.93     19.63 o 
  -1  12   7     1770.80     1718.86     24.24 o 
   0  12   7        3.26       15.05     20.80 o 
   1  12   7     1589.71     1671.75     24.39 o 
   2  12   7       88.50      116.93     19.58 o 
   3  12   7     1390.90     1431.47     31.09 o 
   4  12   7        2.85       33.97     22.03 o 
   5  12   7       18.26       56.78     20.36 o 
   6  12   7       32.74       46.87     21.72 o 
   7  12   7       18.79       93.08     20.47 o 
   8  12   7        0.68        8.98     22.05 o 
   9  12   7       70.45       55.66     27.20 o 
  10  12   7        0.64       94.68     31.35 o 
 -11  13   7       60.93       52.07     21.67 o 
 -10  13   7      296.83      259.75     23.61 o 
  -9  13   7       34.16       42.12     22.85 o 
  -8  13   7       95.29      114.08     20.12 o 
  -7  13   7       90.48      113.10     23.72 o 
  -6  13   7        2.17       24.14     19.68 o 
  -5  13   7       42.06       60.37     18.51 o 
  -4  13   7      714.47      756.95     20.16 o 
  -3  13   7      122.78      132.79     18.70 o 
  -2  13   7     2452.94     2476.21     37.15 o 
  -1  13   7      634.76      562.46     27.01 o 
   0  13   7       10.55       23.85     21.33 o 
   1  13   7     2094.32     2024.22     37.19 o 
   2  13   7      144.80      194.86     18.52 o 
   3  13   7     1612.16     1611.20     30.74 o 
   4  13   7      127.56      111.24     27.96 o 
   5  13   7      337.86      364.88     24.64 o 
   6  13   7       62.29       99.80     20.66 o 
   7  13   7      369.96      415.24     21.02 o 
   8  13   7      200.44      214.54     25.12 o 
   9  13   7      147.31      131.03     25.05 o 
  10  13   7      192.37      174.48     31.93 o 
 -11  14   7       41.80       33.18     25.39 o 
 -10  14   7       21.94       53.82     22.67 o 
  -9  14   7      467.00      438.68     22.78 o 
  -8  14   7        1.08       33.69     20.34 o 
  -7  14   7      786.34      810.60     21.03 o 
  -6  14   7       28.22       14.02     19.15 o 
  -5  14   7       35.19       43.14     19.45 o 
  -4  14   7      411.93      445.81     18.85 o 
  -3  14   7        0.08       66.24     22.42 o 
  -2  14   7      761.48      772.63     17.86 o 
  -1  14   7      507.87      537.73     20.54 o 
   0  14   7      535.97      534.78     19.85 o 
   1  14   7     1068.95     1117.54     20.62 o 
   2  14   7     1605.93     1733.57     19.41 o 
   3  14   7      633.69      629.71     28.51 o 
   4  14   7      130.72      178.04     33.13 o 
   5  14   7      123.46      148.60     32.13 o 
   6  14   7       22.82        3.24     25.97 o 
   7  14   7     1895.86     1896.28     77.24 o 
   8  14   7       92.18       91.19     28.38 o 
   9  14   7     1060.32      918.71     40.31 o 
  10  14   7        4.78        4.11     33.30 o 
 -10  15   7        1.15      -14.46     21.92 o 
  -9  15   7      440.09      400.50     24.40 o 
  -8  15   7       14.12       25.63     19.22 o 
  -7  15   7     1228.06     1228.30     24.49 o 
  -6  15   7        3.76       25.61     18.29 o 
  -5  15   7      344.67      363.41     19.53 o 
  -4  15   7      127.56      182.28     18.24 o 
  -3  15   7     2306.50     2260.22     21.09 o 
  -2  15   7      456.77      479.39     19.46 o 
  -1  15   7      732.66      738.25     19.51 o 
   0  15   7      186.85      209.10     18.56 o 
   1  15   7     2042.31     2045.77     28.23 o 
   2  15   7      318.52      293.73     19.19 o 
   3  15   7     1151.52     1157.00     21.10 o 
   4  15   7      128.98      123.62     22.69 o 
   5  15   7       30.94       77.09     22.38 o 
   6  15   7       99.50      112.67     19.62 o 
   7  15   7        7.93       42.67     23.55 o 
   8  15   7       93.98      143.16     39.32 o 
   9  15   7      337.88      342.43     32.10 o 
  10  15   7        7.89        8.10     32.34 o 
 -10  16   7       42.01       78.41     23.08 o 
  -9  16   7      389.97      365.06     26.15 o 
  -8  16   7        7.78       30.03     21.26 o 
  -7  16   7      492.12      473.77     19.82 o 
  -6  16   7        0.08       12.43     18.28 o 
  -5  16   7      267.62      257.93     18.16 o 
  -4  16   7       33.70       41.93     18.75 o 
  -3  16   7      893.08      902.97     26.28 o 
  -2  16   7      630.83      637.44     17.09 o 
  -1  16   7      410.08      452.84     17.22 o 
   0  16   7      760.05      738.29     19.25 o 
   1  16   7        3.60       41.41     20.29 o 
   2  16   7     2358.64     2383.00     54.07 o 
   3  16   7      130.17      158.44     20.35 o 
   4  16   7     1152.96     1242.80     45.70 o 
   5  16   7        1.21       22.77     17.04 o 
   6  16   7      308.06      335.10     19.93 o 
   7  16   7      412.39      369.33     24.29 o 
   8  16   7       77.69      104.52     25.07 o 
   9  16   7      217.56      218.32     55.56 o 
 -10  17   7        1.90       33.05     23.39 o 
  -9  17   7      228.44      211.06     25.65 o 
  -8  17   7       30.66       88.44     21.43 o 
  -7  17   7      345.59      356.06     20.26 o 
  -6  17   7       48.76       71.67     16.61 o 
  -5  17   7      493.19      529.92     18.26 o 
  -4  17   7     1660.88     1680.08     23.71 o 
  -3  17   7       18.14       42.72     17.67 o 
  -2  17   7     1042.59     1070.84     21.79 o 
  -1  17   7      109.47      103.21     16.95 o 
   0  17   7       35.62       75.17     17.94 o 
   1  17   7      940.94      958.18     19.11 o 
   2  17   7     1214.27     1294.41     22.34 o 
   3  17   7     1999.59     2081.49     41.88 o 
   4  17   7       72.60       80.21     17.92 o 
   5  17   7      955.16      993.05     34.40 o 
   6  17   7        5.04       40.05     15.62 o 
   7  17   7      438.07      419.98     21.08 o 
   8  17   7       11.48       32.21     20.96 o 
   9  17   7       54.12       71.39     33.60 o 
 -10  18   7       18.71       16.13     28.75 o 
  -9  18   7      209.43      166.14     23.70 o 
  -8  18   7      485.91      478.86     21.91 o 
  -7  18   7      158.55      146.40     20.87 o 
  -6  18   7      941.00      997.89     19.73 o 
  -5  18   7      947.36      985.17     20.08 o 
  -4  18   7     1001.60      991.53     26.56 o 
  -3  18   7     1947.78     1870.65     25.99 o 
  -2  18   7      403.06      394.92     17.14 o 
  -1  18   7      201.95      220.03     16.78 o 
   0  18   7      800.40      859.24     25.02 o 
   1  18   7      298.52      321.44     23.00 o 
   2  18   7      129.61      183.18     17.25 o 
   3  18   7      831.70      759.27     29.96 o 
   4  18   7      230.95      259.82     23.32 o 
   5  18   7      282.89      301.42     23.12 o 
   6  18   7       36.32       36.32     19.17 o 
   7  18   7       30.09       67.11     21.30 o 
   8  18   7        0.53       37.77     22.68 o 
   9  18   7       20.65       44.64     32.83 o 
 -10  19   7      175.58      138.87     23.45 o 
  -9  19   7        1.37       24.84     20.43 o 
  -8  19   7      263.70      298.44     21.25 o 
  -7  19   7      563.07      519.06     27.67 o 
  -6  19   7      113.99      151.40     18.89 o 
  -5  19   7     1172.59     1196.06     27.50 o 
  -4  19   7      154.20      171.69     17.78 o 
  -3  19   7      549.26      585.59     21.56 o 
  -2  19   7      389.56      402.06     17.23 o 
  -1  19   7      698.00      696.57     18.19 o 
   0  19   7       74.60       92.73     18.01 o 
   1  19   7       85.06      152.14     19.48 o 
   2  19   7     1001.10     1111.74     25.26 o 
   3  19   7       23.25       29.94     24.58 o 
   4  19   7     1035.54     1077.93     49.24 o 
   5  19   7        0.35        8.99     18.63 o 
   6  19   7      549.45      548.14     38.02 o 
   7  19   7       12.04       47.22     21.83 o 
   8  19   7      203.25      106.33     27.03 o 
   9  19   7        5.36       51.90     27.60 o 
  -9  20   7       22.36       40.63     20.02 o 
  -8  20   7      426.49      381.36     21.75 o 
  -7  20   7      102.85      124.54     18.83 o 
  -6  20   7      980.48     1001.69     19.33 o 
  -5  20   7       40.14       54.58     17.70 o 
  -4  20   7     3901.88     3991.57     49.03 o 
  -3  20   7      121.86      150.03     18.17 o 
  -2  20   7     1256.74     1357.87     38.55 o 
  -1  20   7      720.19      756.38     24.25 o 
   0  20   7       20.41       23.63     17.81 o 
   1  20   7      140.82      126.55     16.93 o 
   2  20   7      974.80      979.97     19.21 o 
   3  20   7      244.15      250.93     17.96 o 
   4  20   7      771.69      805.32     32.57 o 
   5  20   7       33.08       30.25     19.50 o 
   6  20   7        5.33       11.74     29.93 o 
   7  20   7       86.24       90.18     18.97 o 
   8  20   7      116.62      138.16     24.81 o 
   9  20   7        0.73       12.77     50.04 o 
  -9  21   7      205.75      216.78     20.55 o 
  -8  21   7        1.49        0.68     21.50 o 
  -7  21   7       44.00       65.77     17.17 o 
  -6  21   7        6.97       60.38     17.82 o 
  -5  21   7      113.57      112.32     18.76 o 
  -4  21   7        5.47       35.97     17.01 o 
  -3  21   7       14.88       58.04     17.29 o 
  -2  21   7      555.68      633.91     21.60 o 
  -1  21   7       71.26      112.31     17.15 o 
   0  21   7     1499.38     1604.10     38.14 o 
   1  21   7      377.25      417.02     17.66 o 
   2  21   7     1033.34      988.89     16.00 o 
   3  21   7      699.56      712.02     25.80 o 
   4  21   7     1011.28     1031.70     25.94 o 
   5  21   7       96.02       69.97     20.24 o 
   6  21   7      258.17      276.29     20.14 o 
   7  21   7      189.41      200.64     31.51 o 
   8  21   7       29.25       41.73     21.77 o 
  -9  22   7       37.23       87.27     24.97 o 
  -8  22   7       59.10       88.85     19.04 o 
  -7  22   7       17.22       51.11     18.36 o 
  -6  22   7        0.46       50.01     18.28 o 
  -5  22   7       49.73       75.09     18.12 o 
  -4  22   7       29.29       56.61     17.41 o 
  -3  22   7      243.89      248.35     17.72 o 
  -2  22   7      287.95      334.53     16.17 o 
  -1  22   7        2.88       26.13     16.01 o 
   0  22   7     1167.60     1215.43     21.45 o 
   1  22   7       24.15       74.95     17.30 o 
   2  22   7      241.89      278.21     16.24 o 
   3  22   7       45.46       75.52     16.67 o 
   4  22   7     1052.24     1062.67     25.61 o 
   5  22   7      124.01      169.04     19.00 o 
   6  22   7     1367.86     1333.65     97.99 o 
   7  22   7       60.54       32.01     22.73 o 
   8  22   7     1021.95      786.73     59.68 o 
  -9  23   7       69.11      121.92     50.46 o 
  -8  23   7       33.94       32.36     18.67 o 
  -7  23   7      496.36      463.87     19.14 o 
  -6  23   7      164.99      163.74     18.74 o 
  -5  23   7     1109.84     1091.30     22.74 o 
  -4  23   7      382.07      421.20     17.22 o 
  -3  23   7      911.43      958.98     21.21 o 
  -2  23   7      679.71      683.48     18.66 o 
  -1  23   7       98.68      137.10     15.90 o 
   0  23   7     2026.58     2139.04     52.71 o 
   1  23   7        1.44        6.01     16.16 o 
   2  23   7      375.46      371.96     20.64 o 
   3  23   7       35.35       77.40     18.22 o 
   4  23   7      260.35      253.98     17.05 o 
   5  23   7      258.42      233.38     21.07 o 
   6  23   7       40.11       39.91     25.93 o 
   7  23   7      231.72      179.09     41.46 o 
   8  23   7       21.11        8.36     20.00 o 
  -8  24   7       91.16       73.92     19.04 o 
  -7  24   7        5.22        5.26     19.97 o 
  -6  24   7      919.60      897.65     29.56 o 
  -5  24   7       67.71       71.45     16.26 o 
  -4  24   7      800.17      818.87     16.77 o 
  -3  24   7       64.16       90.30     16.41 o 
  -2  24   7      464.61      483.49     16.70 o 
  -1  24   7      321.26      300.44     15.22 o 
   0  24   7      149.41      181.23     15.59 o 
   1  24   7      128.73      126.79     16.39 o 
   2  24   7       88.02      121.61     24.50 o 
   3  24   7      269.18      328.34     15.60 o 
   4  24   7        0.04       24.35     15.58 o 
   5  24   7      770.97      756.21     37.21 o 
   6  24   7       16.37       72.78     18.55 o 
   7  24   7      168.48      201.54     20.34 o 
  -8  25   7      103.86       86.25     18.87 o 
  -7  25   7        2.09       61.98     17.38 o 
  -6  25   7      218.91      223.28     22.13 o 
  -5  25   7      335.16      319.62     16.61 o 
  -4  25   7        1.58       32.70     15.42 o 
  -3  25   7      218.38      251.64     16.00 o 
  -2  25   7       12.93       41.24     15.91 o 
  -1  25   7      109.29       89.93     16.19 o 
   0  25   7       42.32       62.89     15.02 o 
   1  25   7       24.88       38.68     16.43 o 
   2  25   7       17.77       54.21     16.25 o 
   3  25   7      536.76      510.40     17.26 o 
   4  25   7      491.01      517.55     18.50 o 
   5  25   7      494.58      460.14     17.70 o 
   6  25   7      544.27      472.90     34.60 o 
   7  25   7      113.25       96.35     17.12 o 
  -7  26   7      567.61      449.10     25.64 o 
  -6  26   7      180.15      164.08     17.88 o 
  -5  26   7     1107.06     1066.27     22.27 o 
  -4  26   7      170.33      153.76     15.28 o 
  -3  26   7     1024.12     1007.56     27.40 o 
  -2  26   7      232.93      220.49     15.83 o 
  -1  26   7      823.44      863.68     30.63 o 
   0  26   7      472.75      447.57     16.04 o 
   1  26   7      467.75      493.82     20.55 o 
   2  26   7      225.31      256.34     18.45 o 
   3  26   7      120.23      164.15     16.09 o 
   4  26   7      207.19      180.54     17.16 o 
   5  26   7       12.72       20.44     15.97 o 
   6  26   7        0.70      -14.29     17.61 o 
   7  26   7        0.41      -21.13     21.13 o 
  -7  27   7      228.59      159.61     17.50 o 
  -6  27   7        1.88       63.65     16.93 o 
  -5  27   7      201.75      177.76     16.88 o 
  -4  27   7        6.72       52.62     16.57 o 
  -3  27   7       38.60       54.77     15.65 o 
  -2  27   7      108.41      126.98     16.19 o 
  -1  27   7      379.55      393.27     15.61 o 
   0  27   7        9.80       56.48     15.32 o 
   1  27   7      812.07      852.16     32.10 o 
   2  27   7       66.35       80.35     16.17 o 
   3  27   7      440.07      404.68     15.64 o 
   4  27   7       22.20       47.17     16.74 o 
   5  27   7      451.05      380.44     17.76 o 
   6  27   7        0.22       14.26     15.49 o 
  -6  28   7      170.31      108.21     16.39 o 
  -5  28   7      131.80      130.74     16.20 o 
  -4  28   7      308.22      284.13     16.25 o 
  -3  28   7      101.08      135.61     16.67 o 
  -2  28   7      261.90      280.27     15.52 o 
  -1  28   7       73.08       98.19     17.79 o 
   0  28   7       52.85       64.92     14.67 o 
   1  28   7       16.19        3.42     17.94 o 
   2  28   7       28.32       47.96     17.90 o 
   3  28   7        2.88       36.95     17.34 o 
   4  28   7        1.17       59.43     30.35 o 
   5  28   7        9.92       -3.13     18.40 o 
   6  28   7      116.58       87.19     15.69 o 
  -6  29   7       11.69       34.91     16.18 o 
  -5  29   7      138.10      128.03     15.79 o 
  -4  29   7       35.99       47.40     15.21 o 
  -3  29   7       36.16       29.68     16.62 o 
  -2  29   7       28.56       50.13     15.59 o 
  -1  29   7      719.20      721.93     23.86 o 
   0  29   7       32.43       81.91     15.48 o 
   1  29   7      389.57      332.58     18.34 o 
   2  29   7       53.09       74.78     17.26 o 
   3  29   7       11.63       35.91     17.28 o 
   4  29   7       93.01       71.27     15.41 o 
   5  29   7       60.38       33.51     13.78 o 
  -5  30   7       29.07       30.49     15.93 o 
  -4  30   7        2.38       12.04     15.58 o 
  -3  30   7        0.03       44.92     15.55 o 
  -2  30   7       37.73       42.69     20.54 o 
  -1  30   7      204.52      202.33     16.57 o 
   0  30   7       25.63       26.95     15.45 o 
   1  30   7      408.70      373.87     15.44 o 
   2  30   7       44.20       68.01     16.46 o 
   3  30   7        3.37       16.48     15.71 o 
   4  30   7       50.49       70.60     14.37 o 
   5  30   7        6.81      -15.62     38.79 o 
  -5  31   7       14.11       74.91     30.87 o 
  -4  31   7      177.63      121.95     15.73 o 
  -3  31   7        7.97       36.30     14.97 o 
  -2  31   7      380.97      308.57     21.87 o 
  -1  31   7      188.40      153.79     19.88 o 
   0  31   7      184.94      143.68     15.05 o 
   1  31   7      212.17      179.79     15.58 o 
   2  31   7      130.07      127.85     17.04 o 
   3  31   7       79.59       73.99     16.51 o 
   4  31   7        3.61        6.30     14.56 o 
  -4  32   7       65.85       89.13     16.58 o 
  -3  32   7      154.07      116.98     14.56 o 
  -2  32   7        6.01       12.53     14.70 o 
  -1  32   7      125.15      100.74     14.45 o 
   0  32   7       11.12       41.26     14.30 o 
   1  32   7       84.18       60.48     14.83 o 
   2  32   7       31.88       24.65     15.28 o 
   3  32   7      111.36       81.12     16.04 o 
  -2  33   7      119.63       76.20     15.13 o 
  -1  33   7        9.67       30.21     14.38 o 
   0  33   7       85.06      100.23     16.02 o 
   1  33   7        0.33        1.68     18.50 o 
 -10   0   8     1058.50      931.77     46.51 o 
  -8   0   8       64.24      138.40     31.67 o 
  -6   0   8      588.06      559.84     34.56 o 
  -4   0   8      578.91      509.87     32.12 o 
  -2   0   8     1063.74      993.81     33.00 o 
   0   0   8     7290.28     7327.13     72.49 o 
   2   0   8      511.11      600.55     49.41 o 
   4   0   8     1228.51     1288.78     74.22 o 
   6   0   8     1167.56     1298.69     68.98 o 
   8   0   8     1545.14     1584.26     77.64 o 
  10   0   8     1372.82     1118.02    132.01 o 
 -11   1   8       62.10       82.88     23.29 o 
 -10   1   8       77.53       85.29     22.97 o 
  -9   1   8      271.43      345.22     23.93 o 
  -8   1   8      907.55      956.72     24.89 o 
  -7   1   8      247.55      242.63     25.73 o 
  -6   1   8       74.64      102.27     23.44 o 
  -5   1   8      730.71      795.91     31.99 o 
  -4   1   8      890.11      890.99     22.11 o 
  -3   1   8       64.33       92.22     19.65 o 
  -2   1   8     2871.39     2936.90     35.92 o 
  -1   1   8     7428.17     7256.66     35.62 o 
   0   1   8     6371.06     6476.84     49.26 o 
   1   1   8     3143.98     3148.88     23.47 o 
   2   1   8       13.59       47.28     21.32 o 
   3   1   8       51.33       67.71     20.35 o 
   4   1   8       62.74       96.83     22.09 o 
   5   1   8        1.04       39.27     20.24 o 
   6   1   8      102.01      158.85     22.34 o 
   7   1   8       51.10      104.12     18.40 o 
   8   1   8       10.40       30.60     21.16 o 
   9   1   8      113.94       73.70     30.68 o 
  10   1   8       93.13       94.88     21.33 o 
 -11   2   8      293.45      232.88     23.78 o 
 -10   2   8      564.03      472.81     23.16 o 
  -9   2   8      158.15      168.49     23.13 o 
  -8   2   8      734.57      775.19     23.63 o 
  -7   2   8      760.39      743.74     24.11 o 
  -6   2   8        3.25       58.63     25.47 o 
  -5   2   8      137.14      124.75     27.11 o 
  -4   2   8      523.23      561.15     22.75 o 
  -3   2   8       59.12       79.05     20.85 o 
  -2   2   8     1191.55     1198.24     24.32 o 
  -1   2   8      674.92      712.34     24.40 o 
   0   2   8     3247.36     3148.13     41.75 o 
   1   2   8      868.63      889.49     19.84 o 
   2   2   8       84.19      118.85     20.84 o 
   3   2   8     1374.57     1331.38     23.80 o 
   4   2   8        1.64       36.93     19.71 o 
   5   2   8      102.56      133.74     17.02 o 
   6   2   8       31.85       81.03     18.85 o 
   7   2   8      724.99      737.54     23.46 o 
   8   2   8       80.66       98.04     20.91 o 
   9   2   8      154.31       99.93     20.79 o 
  10   2   8      149.47      129.17     20.67 o 
 -11   3   8      347.20      269.63     23.73 o 
 -10   3   8      399.46      366.43     24.94 o 
  -9   3   8      749.39      785.47     35.43 o 
  -8   3   8      293.03      336.90     22.82 o 
  -7   3   8       56.58      126.24     32.89 o 
  -6   3   8       62.49       97.70     23.39 o 
  -5   3   8     1277.53     1313.55     24.64 o 
  -4   3   8      203.36      214.22     22.91 o 
  -3   3   8      607.67      551.56     22.56 o 
  -2   3   8        4.83       45.05     21.56 o 
  -1   3   8     2060.49     2033.25     28.88 o 
   0   3   8     1975.08     2022.65     29.84 o 
   1   3   8      617.41      639.17     21.54 o 
   2   3   8       99.12      123.93     22.76 o 
   3   3   8     1022.40     1037.91     20.59 o 
   4   3   8      983.26     1032.36     25.96 o 
   5   3   8        8.12       16.50     22.31 o 
   6   3   8       53.72       54.39     27.10 o 
   7   3   8       53.47       98.41     22.12 o 
   8   3   8      244.69      281.79     21.69 o 
   9   3   8       62.76       51.17     20.44 o 
  10   3   8       17.80        1.77     20.57 o 
 -11   4   8        3.21       31.69     22.56 o 
 -10   4   8      278.92      301.97     23.78 o 
  -9   4   8        8.53        8.48     22.72 o 
  -8   4   8      499.56      550.98     24.59 o 
  -7   4   8        3.59       43.20     29.16 o 
  -6   4   8       49.05       70.56     23.49 o 
  -5   4   8      616.75      671.08     24.83 o 
  -4   4   8        1.75        6.50     22.11 o 
  -3   4   8        6.12       44.14     21.80 o 
  -2   4   8      609.26      585.27     21.01 o 
  -1   4   8     3152.65     3080.67     35.51 o 
   0   4   8      179.20      196.83     18.92 o 
   1   4   8      411.85      385.01     30.83 o 
   2   4   8      845.86      839.48     35.95 o 
   3   4   8       17.37       37.86     21.14 o 
   4   4   8      219.33      206.99     23.43 o 
   5   4   8       15.47       64.50     23.00 o 
   6   4   8      240.44      266.25     23.44 o 
   7   4   8       14.44       42.08     20.89 o 
   8   4   8      405.62      366.01     22.20 o 
   9   4   8        3.72       16.30     20.74 o 
  10   4   8       88.36      130.17     20.22 o 
 -11   5   8      167.81      130.97     23.31 o 
 -10   5   8       18.87      -13.49     23.35 o 
  -9   5   8      276.97      287.51     23.56 o 
  -8   5   8        7.21       69.18     22.43 o 
  -7   5   8       98.94      126.19     23.75 o 
  -6   5   8      424.43      504.18     25.58 o 
  -5   5   8      137.82      102.67     22.39 o 
  -4   5   8       66.74       79.89     22.52 o 
  -3   5   8        5.80       51.16     22.01 o 
  -2   5   8      314.91      347.15     20.66 o 
  -1   5   8      432.89      513.67     21.25 o 
   0   5   8     2310.43     2411.54     30.38 o 
   1   5   8      101.20      154.25     21.93 o 
   2   5   8      477.43      467.00     21.72 o 
   3   5   8      783.52      798.86     22.06 o 
   4   5   8       78.44      107.12     28.03 o 
   5   5   8       68.97      141.70     26.43 o 
   6   5   8        6.02       56.23     22.95 o 
   7   5   8      227.74      259.72     20.64 o 
   8   5   8       14.78       33.66     19.80 o 
   9   5   8      169.88      157.84     21.28 o 
  10   5   8       34.80       71.40     20.99 o 
 -11   6   8      258.09      204.50     23.65 o 
 -10   6   8       91.26      122.85     23.18 o 
  -9   6   8      770.93      715.71     24.92 o 
  -8   6   8       39.91       83.66     34.09 o 
  -7   6   8       15.05       74.18     27.93 o 
  -6   6   8       28.74       42.11     22.67 o 
  -5   6   8      291.26      304.44     23.19 o 
  -4   6   8      432.62      465.39     21.96 o 
  -3   6   8      356.84      297.87     22.24 o 
  -2   6   8      126.39      132.57     21.45 o 
  -1   6   8      591.69      656.95     21.07 o 
   0   6   8     2699.89     2781.77     24.82 o 
   1   6   8       59.64       77.57     22.78 o 
   2   6   8       28.49       65.21     22.15 o 
   3   6   8      123.93      162.97     20.92 o 
   4   6   8      209.64      214.62     23.07 o 
   5   6   8        2.53       52.62     28.25 o 
   6   6   8        3.40       45.60     22.77 o 
   7   6   8       76.96      108.62     21.75 o 
   8   6   8      708.80      694.34     27.16 o 
   9   6   8      579.57      529.42     47.25 o 
  10   6   8       20.25       -3.19     19.44 o 
 -11   7   8       30.80       44.58     23.10 o 
 -10   7   8       22.76       45.36     23.10 o 
  -9   7   8      297.98      293.34     24.04 o 
  -8   7   8       66.62       72.09     23.33 o 
  -7   7   8       18.91       61.08     23.39 o 
  -6   7   8        1.83       -7.14     21.82 o 
  -5   7   8      163.69      189.93     24.67 o 
  -4   7   8       13.10       37.32     22.61 o 
  -3   7   8     1583.25     1649.69     24.45 o 
  -2   7   8      119.09      162.69     20.74 o 
  -1   7   8     5673.58     5735.83     72.59 o 
   0   7   8       19.60       55.21     18.92 o 
   1   7   8     1016.18      987.17     31.28 o 
   2   7   8      271.36      329.18     19.71 o 
   3   7   8        5.83       15.78     17.25 o 
   4   7   8      152.24      200.03     40.17 o 
   5   7   8       19.21       35.06     22.58 o 
   6   7   8        4.10       36.04     21.51 o 
   7   7   8       17.06       61.40     25.33 o 
   8   7   8        1.06       13.29     21.95 o 
   9   7   8       22.95       35.11     19.56 o 
  10   7   8        0.29       -3.89     20.33 o 
 -11   8   8      347.42      305.54     24.29 o 
 -10   8   8      127.04      128.92     23.99 o 
  -9   8   8     1054.86     1045.37     40.87 o 
  -8   8   8       13.13       20.80     23.42 o 
  -7   8   8       97.67       93.96     25.22 o 
  -6   8   8       86.08      126.35     22.87 o 
  -5   8   8       59.82       61.42     23.88 o 
  -4   8   8      463.10      474.17     20.74 o 
  -3   8   8       15.93       83.28     22.77 o 
  -2   8   8        9.03       47.16     20.79 o 
  -1   8   8      405.69      453.55     19.54 o 
   0   8   8        1.39       34.93     23.49 o 
   1   8   8      217.74      260.09     19.25 o 
   2   8   8       97.06      119.68     19.58 o 
   3   8   8      105.61       91.19     20.68 o 
   4   8   8        1.98       25.65     22.89 o 
   5   8   8       30.80       26.87     21.59 o 
   6   8   8       74.39      103.79     18.61 o 
   7   8   8      772.93      758.64     33.16 o 
   8   8   8      501.71      505.51     32.76 o 
   9   8   8     1025.59      890.64     57.20 o 
  10   8   8      132.33      136.24     21.35 o 
 -11   9   8      115.97       82.90     23.39 o 
 -10   9   8      188.13      192.85     24.20 o 
  -9   9   8       40.80       81.75     23.30 o 
  -8   9   8      456.31      529.39     24.15 o 
  -7   9   8        0.36       33.41     23.75 o 
  -6   9   8        7.43       55.88     23.29 o 
  -5   9   8      103.18       81.57     23.88 o 
  -4   9   8      128.57      140.14     22.15 o 
  -3   9   8       26.80       59.00     20.67 o 
  -2   9   8      936.75      928.35     31.41 o 
  -1   9   8     1674.95     1693.93     22.47 o 
   0   9   8     5724.33     6077.98     84.54 o 
   1   9   8      415.42      470.10     21.73 o 
   2   9   8       36.55       26.94     19.90 o 
   3   9   8       41.22       92.79     21.39 o 
   4   9   8       11.95        0.43     17.05 o 
   5   9   8        4.86        2.63     19.80 o 
   6   9   8        0.02       41.19     23.51 o 
   7   9   8        0.38        1.55     18.08 o 
   8   9   8      211.43      247.15     30.62 o 
   9   9   8        0.18       52.03     25.26 o 
  10   9   8      146.61       86.32     21.31 o 
 -11  10   8        5.16       38.01     23.30 o 
 -10  10   8      537.00      448.57     27.04 o 
  -9  10   8      112.62       97.93     26.57 o 
  -8  10   8      669.36      767.41     26.81 o 
  -7  10   8        1.45       15.25     25.09 o 
  -6  10   8       35.42       62.12     20.81 o 
  -5  10   8       47.62      115.89     22.13 o 
  -4  10   8       36.96       56.74     24.63 o 
  -3  10   8     1106.02     1155.69     22.58 o 
  -2  10   8        2.03        3.95     22.79 o 
  -1  10   8     1667.28     1679.08     48.04 o 
   0  10   8      560.15      594.47     21.05 o 
   1  10   8     1101.76     1120.33     25.29 o 
   2  10   8       59.67      100.72     20.26 o 
   3  10   8       94.48       90.47     20.85 o 
   4  10   8      692.71      697.33     29.98 o 
   5  10   8       19.03       29.17     24.87 o 
   6  10   8        6.13       38.27     20.42 o 
   7  10   8      102.29      118.61     24.68 o 
   8  10   8     1193.26     1181.53     35.08 o 
   9  10   8       10.49       30.30     21.82 o 
  10  10   8      185.85      101.69     20.68 o 
 -10  11   8      199.66      171.38     26.73 o 
  -9  11   8      821.90      793.08     31.73 o 
  -8  11   8       36.08       77.51     24.47 o 
  -7  11   8      187.99      197.94     25.02 o 
  -6  11   8       46.03       56.68     29.16 o 
  -5  11   8      785.18      836.60     21.48 o 
  -4  11   8     1025.76     1092.78     26.11 o 
  -3  11   8      413.30      443.32     19.43 o 
  -2  11   8        2.92       50.24     23.06 o 
  -1  11   8      296.25      346.38     21.83 o 
   0  11   8     2928.55     3046.36     37.73 o 
   1  11   8      108.09      121.59     22.06 o 
   2  11   8      135.70      136.96     23.46 o 
   3  11   8       32.68       38.94     29.46 o 
   4  11   8      797.42      843.06     27.51 o 
   5  11   8      174.77      254.40     23.43 o 
   6  11   8        0.85      -13.78     23.76 o 
   7  11   8       85.91       97.77     17.59 o 
   8  11   8      335.73      329.46     20.26 o 
   9  11   8      114.76      114.52     27.23 o 
  10  11   8       57.74       54.91     21.88 o 
 -10  12   8      217.77      109.41     24.77 o 
  -9  12   8      294.70      263.28     27.11 o 
  -8  12   8      375.67      397.48     21.56 o 
  -7  12   8     1402.16     1336.63     42.72 o 
  -6  12   8      164.20      162.31     21.27 o 
  -5  12   8      171.64      166.75     19.70 o 
  -4  12   8      106.24      114.75     19.27 o 
  -3  12   8       48.89       85.60     19.87 o 
  -2  12   8      955.52      955.73     20.71 o 
  -1  12   8       53.34       70.01     21.23 o 
   0  12   8     1142.51     1131.06     27.27 o 
   1  12   8       12.56       45.55     24.77 o 
   2  12   8      133.90      112.81     24.66 o 
   3  12   8     1189.39     1093.61     44.43 o 
   4  12   8        0.54       -8.55     31.57 o 
   5  12   8      516.03      505.59     27.10 o 
   6  12   8       24.12       66.65     24.72 o 
   7  12   8      786.96      799.46     34.73 o 
   8  12   8       12.88       65.10     22.64 o 
   9  12   8       88.83      120.11     30.30 o 
 -10  13   8      116.33      131.47     22.08 o 
  -9  13   8      382.30      346.43     23.76 o 
  -8  13   8       24.24       42.26     19.29 o 
  -7  13   8      481.45      526.94     20.32 o 
  -6  13   8      203.86      166.81     22.45 o 
  -5  13   8      239.74      219.87     19.27 o 
  -4  13   8      242.82      285.82     19.25 o 
  -3  13   8     2201.35     2141.86     26.16 o 
  -2  13   8     1105.01     1224.26     22.25 o 
  -1  13   8      127.46      185.99     19.09 o 
   0  13   8      852.32      932.26     22.70 o 
   1  13   8      604.70      646.85     20.24 o 
   2  13   8      615.68      641.61     27.49 o 
   3  13   8      573.57      573.07     21.73 o 
   4  13   8       83.51      112.79     24.25 o 
   5  13   8       56.41       61.21     19.91 o 
   6  13   8        8.49       72.54     22.85 o 
   7  13   8       10.95       40.39     25.37 o 
   8  13   8       27.98       15.75     32.31 o 
   9  13   8       66.65       96.20     31.80 o 
 -10  14   8      601.47      471.00     34.38 o 
  -9  14   8       14.32       19.06     22.74 o 
  -8  14   8       72.93       64.05     20.61 o 
  -7  14   8        0.89       80.15     19.45 o 
  -6  14   8      949.78      958.38     23.26 o 
  -5  14   8      153.02      163.99     19.61 o 
  -4  14   8       75.94       63.14     18.19 o 
  -3  14   8      118.14      147.09     17.64 o 
  -2  14   8        8.95       45.12     21.79 o 
  -1  14   8      267.59      286.43     18.31 o 
   0  14   8      794.28      812.18     20.57 o 
   1  14   8      210.11      221.66     19.27 o 
   2  14   8     2070.85     2117.81     53.73 o 
   3  14   8        3.08       64.26     24.29 o 
   4  14   8      109.56      134.03     19.04 o 
   5  14   8        9.39       62.85     25.03 o 
   6  14   8      205.46      290.19     26.32 o 
   7  14   8      192.28      232.68     25.93 o 
   8  14   8      772.85      603.46     31.60 o 
   9  14   8       81.52      122.36     24.43 o 
 -10  15   8      191.55      148.77     23.57 o 
  -9  15   8        0.94       48.57     22.19 o 
  -8  15   8      174.06      193.57     21.24 o 
  -7  15   8       37.10       43.62     19.07 o 
  -6  15   8      247.52      236.98     17.46 o 
  -5  15   8        1.29       22.13     18.38 o 
  -4  15   8      130.39      123.59     19.11 o 
  -3  15   8        9.02       60.48     20.05 o 
  -2  15   8     4655.00     4551.67     60.62 o 
  -1  15   8      479.94      456.90     18.51 o 
   0  15   8     2211.46     2329.17     27.33 o 
   1  15   8      129.06      147.89     18.63 o 
   2  15   8     2308.59     2362.42     43.21 o 
   3  15   8      382.58      402.24     27.57 o 
   4  15   8        8.94       16.00     20.87 o 
   5  15   8      110.82      124.53     20.27 o 
   6  15   8       50.22       71.90     43.61 o 
   7  15   8       54.43      121.39     24.42 o 
   8  15   8        0.12       44.65     20.76 o 
   9  15   8       15.20       56.41     25.51 o 
 -10  16   8      429.24      347.28     22.86 o 
  -9  16   8      418.45      392.24     29.67 o 
  -8  16   8      951.66      912.29     25.47 o 
  -7  16   8      119.84      156.24     19.33 o 
  -6  16   8      179.75      183.66     17.58 o 
  -5  16   8       56.13       88.59     19.00 o 
  -4  16   8      273.24      264.02     18.60 o 
  -3  16   8        0.44       43.57     18.06 o 
  -2  16   8       10.44       43.18     17.15 o 
  -1  16   8      142.22      181.83     18.13 o 
   0  16   8       29.04       71.28     16.68 o 
   1  16   8      513.50      522.72     18.45 o 
   2  16   8      188.96      241.38     17.03 o 
   3  16   8       29.19       60.10     20.14 o 
   4  16   8      229.22      256.21     17.66 o 
   5  16   8      282.16      327.78     38.39 o 
   6  16   8       31.14       43.30     19.99 o 
   7  16   8      703.55      700.30     23.71 o 
   8  16   8      324.24      282.22     23.27 o 
   9  16   8      571.22      456.81     43.90 o 
 -10  17   8      209.71      145.13     42.19 o 
  -9  17   8       37.64       54.61     21.58 o 
  -8  17   8      232.15      226.60     20.35 o 
  -7  17   8        1.18       45.45     19.47 o 
  -6  17   8      105.36      118.65     18.61 o 
  -5  17   8     1148.39     1137.73     25.41 o 
  -4  17   8       41.14       90.47     17.81 o 
  -3  17   8       28.76       52.16     17.44 o 
  -2  17   8        0.28       17.23     20.57 o 
  -1  17   8      193.83      221.17     17.50 o 
   0  17   8        8.85       54.81     18.45 o 
   1  17   8      464.95      492.40     19.67 o 
   2  17   8      296.77      304.09     26.52 o 
   3  17   8        1.96        8.29     27.86 o 
   4  17   8        1.45       38.39     17.24 o 
   5  17   8       61.69      108.20     28.46 o 
   6  17   8       71.86       75.19     20.27 o 
   7  17   8        4.09       56.22     15.82 o 
   8  17   8      249.51      207.57     23.25 o 
   9  17   8       76.30      129.11     25.74 o 
  -9  18   8      153.58      173.33     22.28 o 
  -8  18   8      164.83      147.05     21.60 o 
  -7  18   8       14.60       33.84     19.45 o 
  -6  18   8      181.54      196.48     19.69 o 
  -5  18   8      414.73      392.95     19.86 o 
  -4  18   8      325.27      275.80     16.66 o 
  -3  18   8      158.14      222.19     18.19 o 
  -2  18   8      614.18      592.80     18.40 o 
  -1  18   8      637.86      636.92     17.71 o 
   0  18   8      197.31      227.97     17.24 o 
   1  18   8      296.17      290.63     21.10 o 
   2  18   8        1.69      -17.59     21.25 o 
   3  18   8      309.50      325.22     17.74 o 
   4  18   8      157.58      182.60     22.11 o 
   5  18   8      729.08      709.48     56.00 o 
   6  18   8       11.60       29.63     21.87 o 
   7  18   8       98.54      130.58     20.96 o 
   8  18   8        6.34       46.15     33.52 o 
  -9  19   8      178.09      144.29     20.43 o 
  -8  19   8        3.99       44.50     20.65 o 
  -7  19   8        5.10       48.03     18.49 o 
  -6  19   8      311.04      327.90     20.02 o 
  -5  19   8       17.51       28.82     16.64 o 
  -4  19   8        0.08       45.57     16.88 o 
  -3  19   8      140.86      159.65     17.35 o 
  -2  19   8       16.23       52.80     20.78 o 
  -1  19   8       46.64       40.67     16.01 o 
   0  19   8      735.81      768.95     23.97 o 
   1  19   8      405.31      430.81     24.39 o 
   2  19   8      125.21      126.36     16.98 o 
   3  19   8        1.34       38.40     18.19 o 
   4  19   8      116.09      156.58     17.97 o 
   5  19   8      224.78      233.70     22.35 o 
   6  19   8        0.36       -1.06     20.74 o 
   7  19   8       26.14       46.91     18.30 o 
   8  19   8        0.22      -17.61     26.18 o 
  -9  20   8      266.34      216.40     22.08 o 
  -8  20   8        9.10       33.76     19.35 o 
  -7  20   8       71.94      104.71     18.95 o 
  -6  20   8      261.39      253.21     18.28 o 
  -5  20   8       29.49       70.72     18.04 o 
  -4  20   8       86.79      122.37     17.69 o 
  -3  20   8       42.67       73.09     17.52 o 
  -2  20   8        8.55       61.01     15.82 o 
  -1  20   8      350.69      422.39     17.49 o 
   0  20   8      393.79      411.20     17.17 o 
   1  20   8      446.29      501.36     31.89 o 
   2  20   8       69.83       96.83     21.53 o 
   3  20   8        3.66       36.26     17.26 o 
   4  20   8      367.93      391.52     18.60 o 
   5  20   8       34.27       44.78     22.62 o 
   6  20   8       91.03      101.86     19.58 o 
   7  20   8       22.11       29.00     20.18 o 
   8  20   8        0.74       32.78     23.27 o 
  -8  21   8      248.91      251.31     20.48 o 
  -7  21   8      270.22      243.31     18.88 o 
  -6  21   8      297.36      258.19     18.15 o 
  -5  21   8     1204.78     1131.05     19.52 o 
  -4  21   8      182.88      181.60     17.83 o 
  -3  21   8      913.05      910.87     20.39 o 
  -2  21   8      143.71      172.48     15.51 o 
  -1  21   8      843.23      849.53     27.99 o 
   0  21   8      922.71     1052.61     22.63 o 
   1  21   8      305.54      365.11     16.60 o 
   2  21   8      137.20      179.79     18.77 o 
   3  21   8      182.53      236.56     25.25 o 
   4  21   8      371.65      404.42     23.28 o 
   5  21   8       30.89       99.37     28.18 o 
   6  21   8        4.86       11.47     21.19 o 
   7  21   8       26.85       88.12     21.12 o 
  -8  22   8       41.52       59.72     20.83 o 
  -7  22   8      104.89      133.18     18.26 o 
  -6  22   8      177.42      186.61     17.85 o 
  -5  22   8      151.26      170.09     16.40 o 
  -4  22   8       32.35       73.87     17.13 o 
  -3  22   8       12.03       42.65     16.65 o 
  -2  22   8        0.12       36.33     15.77 o 
  -1  22   8      431.88      464.41     23.42 o 
   0  22   8       64.04       63.29     16.45 o 
   1  22   8      453.12      484.26     16.31 o 
   2  22   8      245.23      257.31     25.71 o 
   3  22   8      542.08      557.64     35.80 o 
   4  22   8       54.55       96.97     25.87 o 
   5  22   8     1706.61     1662.53     83.66 o 
   6  22   8       19.61       38.96     20.68 o 
   7  22   8     1070.30      896.66     65.78 o 
  -8  23   8      115.08       72.16     20.77 o 
  -7  23   8        8.82       51.81     17.85 o 
  -6  23   8      291.10      328.81     18.25 o 
  -5  23   8      185.02      203.50     16.12 o 
  -4  23   8      126.78      104.74     17.23 o 
  -3  23   8      282.90      305.65     17.15 o 
  -2  23   8      752.46      750.86     18.72 o 
  -1  23   8      895.20      860.00     23.44 o 
   0  23   8     1541.45     1682.00     52.42 o 
   1  23   8       82.64       59.39     16.32 o 
   2  23   8      195.67      249.69     18.01 o 
   3  23   8      155.01      176.31     19.70 o 
   4  23   8      109.75      128.02     15.69 o 
   5  23   8      336.28      308.62     16.48 o 
   6  23   8       60.69       31.60     18.35 o 
   7  23   8       22.92       31.07     19.39 o 
  -7  24   8      142.55      106.57     17.52 o 
  -6  24   8      202.06      234.82     17.46 o 
  -5  24   8      381.86      343.94     18.27 o 
  -4  24   8       76.91       82.68     21.49 o 
  -3  24   8      244.77      288.27     16.20 o 
  -2  24   8        3.33       35.08     14.95 o 
  -1  24   8      154.34      159.48     14.95 o 
   0  24   8      117.21      163.86     15.93 o 
   1  24   8       19.44       22.10     15.70 o 
   2  24   8        2.05       40.05     14.66 o 
   3  24   8        8.80       49.08     20.16 o 
   4  24   8        6.24       64.72     14.46 o 
   5  24   8        1.58       20.75     15.48 o 
   6  24   8       25.29       39.13     16.79 o 
  -7  25   8       77.42       88.89     17.06 o 
  -6  25   8      127.46       96.06     17.54 o 
  -5  25   8        9.38       58.66     16.83 o 
  -4  25   8      184.40      217.61     17.39 o 
  -3  25   8        1.19       17.14     15.60 o 
  -2  25   8      105.89      138.20     15.54 o 
  -1  25   8       69.24       80.37     15.27 o 
   0  25   8     1209.52     1363.38     24.13 o 
   1  25   8      348.04      359.38     23.97 o 
   2  25   8       29.82       54.00     15.91 o 
   3  25   8      105.61      150.53     16.34 o 
   4  25   8       20.97       59.35     19.82 o 
   5  25   8       12.59       49.54     15.80 o 
   6  25   8        5.98       17.66     15.48 o 
  -7  26   8       95.21       89.08     16.67 o 
  -6  26   8       75.97      104.53     18.13 o 
  -5  26   8       11.25       18.98     15.44 o 
  -4  26   8       93.46      121.50     17.98 o 
  -3  26   8       38.28       53.72     21.81 o 
  -2  26   8      240.16      233.22     15.39 o 
  -1  26   8      156.11      150.05     14.73 o 
   0  26   8      111.33       90.74     15.42 o 
   1  26   8       11.23       56.16     15.60 o 
   2  26   8      156.30      126.66     15.43 o 
   3  26   8      341.81      339.25     16.28 o 
   4  26   8      189.50      184.43     23.62 o 
   5  26   8      256.47      221.12     16.22 o 
   6  26   8      130.10       95.43     16.36 o 
  -6  27   8        0.76       14.41     17.01 o 
  -5  27   8      710.61      627.58     17.38 o 
  -4  27   8       72.35       77.60     15.75 o 
  -3  27   8      759.86      677.89     20.23 o 
  -2  27   8       12.41       10.01     14.55 o 
  -1  27   8      201.59      207.09     15.06 o 
   0  27   8       14.52       28.65     15.99 o 
   1  27   8      233.67      261.23     15.98 o 
   2  27   8        9.46       35.53     18.74 o 
   3  27   8      156.83      155.76     16.15 o 
   4  27   8       16.57       66.29     14.33 o 
   5  27   8       78.50       53.43     17.34 o 
  -5  28   8      294.49      243.20     19.24 o 
  -4  28   8       15.14       50.02     15.28 o 
  -3  28   8       43.83       32.26     14.99 o 
  -2  28   8       94.92       87.85     14.60 o 
  -1  28   8      191.57      194.30     15.29 o 
   0  28   8       91.79       91.03     15.95 o 
   1  28   8      477.81      428.88     21.82 o 
   2  28   8      139.75      177.95     15.50 o 
   3  28   8      223.04      209.78     15.69 o 
   4  28   8      458.82      359.97     24.60 o 
   5  28   8      248.89      217.58     28.46 o 
  -5  29   8        2.32       28.75     16.33 o 
  -4  29   8      365.69      276.82     26.56 o 
  -3  29   8        2.12       15.15     14.56 o 
  -2  29   8      525.30      428.05     15.35 o 
  -1  29   8       10.98        0.01     15.30 o 
   0  29   8      373.27      330.07     15.59 o 
   1  29   8       38.68       49.35     14.84 o 
   2  29   8      315.80      278.09     26.54 o 
   3  29   8        9.34       31.84     15.88 o 
   4  29   8       73.31       66.55     41.85 o 
  -4  30   8       10.07       32.43     18.25 o 
  -3  30   8       31.90       45.28     16.17 o 
  -2  30   8        0.64       42.66     15.59 o 
  -1  30   8       55.00       47.94     13.76 o 
   0  30   8       15.54       53.18     14.05 o 
   1  30   8      259.89      217.28     15.95 o 
   2  30   8       68.17       57.16     15.62 o 
   3  30   8      195.84      180.20     20.36 o 
  -3  31   8      210.14      207.06     16.69 o 
  -2  31   8       79.90       84.64     20.99 o 
  -1  31   8      635.25      507.31     24.15 o 
   0  31   8      206.01      172.32     18.63 o 
   1  31   8      394.19      337.39     26.31 o 
   2  31   8      171.93       83.96     16.98 o 
  -1  32   8        0.44      -20.02     20.02 o 
   0  32   8       56.92       36.51     19.02 o 
 -11   0   9      512.19      439.59     47.93 o 
  -9   0   9        8.29       48.32     32.99 o 
  -7   0   9     1687.07     1651.64     73.21 o 
  -5   0   9       45.59       52.41     30.38 o 
  -3   0   9     1511.27     1526.19     29.52 o 
  -1   0   9     2125.47     1954.11     32.11 o 
   1   0   9     3864.87     3993.05     37.73 o 
   3   0   9     6440.14     6621.07    257.23 o 
   5   0   9     7898.97     8018.84    182.47 o 
   7   0   9     1884.19     1786.61     52.94 o 
   9   0   9      341.84      268.68     28.97 o 
 -11   1   9        3.60       -0.28     23.22 o 
 -10   1   9        7.98        2.74     22.09 o 
  -9   1   9      161.71      196.69     23.96 o 
  -8   1   9      277.32      319.55     22.59 o 
  -7   1   9     2102.54     2104.70     51.68 o 
  -6   1   9     1776.11     1842.08     39.18 o 
  -5   1   9     3050.11     3134.81     89.37 o 
  -4   1   9     2340.80     2416.58     41.85 o 
  -3   1   9     2044.84     2173.55     21.41 o 
  -2   1   9     3808.98     3889.08     25.23 o 
  -1   1   9     4111.08     4315.03     26.64 o 
   0   1   9     2529.26     2587.93     23.80 o 
   1   1   9     4089.26     4292.66     31.88 o 
   2   1   9     1801.41     1863.68     33.18 o 
   3   1   9     1558.57     1627.13     22.30 o 
   4   1   9     1445.16     1486.70     44.25 o 
   5   1   9      819.70      857.13     21.95 o 
   6   1   9      392.96      449.14     21.48 o 
   7   1   9       22.21       46.01     18.98 o 
   8   1   9        8.52       28.20     26.26 o 
   9   1   9       19.10       37.82     30.18 o 
  10   1   9        3.06       78.16     24.63 o 
 -11   2   9      114.08       99.15     23.02 o 
 -10   2   9      268.40      229.31     23.29 o 
  -9   2   9       48.42       63.34     21.97 o 
  -8   2   9      953.34      871.97     23.72 o 
  -7   2   9     1075.64     1022.35     23.99 o 
  -6   2   9     4108.83     4053.87     77.83 o 
  -5   2   9     1972.15     2056.52     39.96 o 
  -4   2   9     2976.93     2924.67     53.15 o 
  -3   2   9      863.39      881.61     20.27 o 
  -2   2   9     1265.39     1155.02     21.11 o 
  -1   2   9       18.80       41.97     16.90 o 
   0   2   9       29.12       66.02     18.24 o 
   1   2   9      309.61      334.76     18.37 o 
   2   2   9      484.70      492.37     18.79 o 
   3   2   9       88.29      136.04     29.66 o 
   4   2   9     2846.46     2806.66     55.40 o 
   5   2   9      129.51      181.09     19.88 o 
   6   2   9     2899.47     2856.61     62.07 o 
   7   2   9        8.38       30.96     24.23 o 
   8   2   9       10.72       41.97     20.75 o 
   9   2   9        3.11       55.48     28.87 o 
  10   2   9      282.67      174.51     34.31 o 
 -11   3   9       93.71       97.92     22.20 o 
 -10   3   9      124.11       85.12     22.65 o 
  -9   3   9       60.21       98.37     22.75 o 
  -8   3   9       61.33       91.35     22.57 o 
  -7   3   9      589.97      589.96     41.91 o 
  -6   3   9      269.39      296.35     23.50 o 
  -5   3   9      264.98      280.22     22.21 o 
  -4   3   9      233.69      263.60     19.91 o 
  -3   3   9        1.64       25.70     19.89 o 
  -2   3   9      173.28      230.27     18.80 o 
  -1   3   9       75.99      115.61     26.82 o 
   0   3   9       16.67       15.99     20.31 o 
   1   3   9       25.13       43.97     19.37 o 
   2   3   9       64.20      151.27     31.08 o 
   3   3   9      296.30      337.02     20.30 o 
   4   3   9      724.37      748.29     26.72 o 
   5   3   9      290.68      320.25     18.50 o 
   6   3   9      208.30      208.46     22.40 o 
   7   3   9       20.26       43.52     19.68 o 
   8   3   9        4.53       67.34     19.16 o 
   9   3   9        0.10       17.11     19.68 o 
 -11   4   9       69.21        4.74     26.14 o 
 -10   4   9       35.21       28.04     21.52 o 
  -9   4   9      524.88      453.11     23.40 o 
  -8   4   9       39.37       79.52     25.86 o 
  -7   4   9      178.91      197.70     21.89 o 
  -6   4   9      253.43      246.18     23.11 o 
  -5   4   9     1721.28     1670.14     31.88 o 
  -4   4   9        1.13       44.54     19.22 o 
  -3   4   9     1361.70     1364.10     33.97 o 
  -2   4   9       52.92      103.94     21.25 o 
  -1   4   9      339.15      325.49     20.69 o 
   0   4   9     1139.81     1163.85     24.09 o 
   1   4   9       11.64       47.08     27.98 o 
   2   4   9     1228.81     1336.15     23.98 o 
   3   4   9       46.73       98.14     21.59 o 
   4   4   9       62.63       94.15     21.86 o 
   5   4   9        5.34       -4.24     24.35 o 
   6   4   9       94.84       82.52     20.26 o 
   7   4   9        0.10       10.32     18.87 o 
   8   4   9      106.43      126.82     19.79 o 
   9   4   9      232.97      195.45     20.56 o 
 -10   5   9        1.08       22.23     26.51 o 
  -9   5   9       76.19      168.53     22.49 o 
  -8   5   9       50.63       37.56     22.22 o 
  -7   5   9        3.60       23.32     22.06 o 
  -6   5   9       32.74       20.66     21.01 o 
  -5   5   9     1104.28     1123.11     41.48 o 
  -4   5   9       11.72       56.34     19.86 o 
  -3   5   9     1034.34     1043.24     20.37 o 
  -2   5   9        1.23       77.48     21.46 o 
  -1   5   9      117.98      142.45     23.53 o 
   0   5   9       88.60      114.00     21.06 o 
   1   5   9      401.75      447.39     24.47 o 
   2   5   9      206.67      274.79     23.30 o 
   3   5   9     1477.08     1527.96     29.45 o 
   4   5   9      552.12      625.00     20.04 o 
   5   5   9       94.02       77.70     21.05 o 
   6   5   9       24.49       84.52     21.32 o 
   7   5   9        1.06       27.19     20.45 o 
   8   5   9       14.05       57.68     26.22 o 
   9   5   9        0.66       19.98     18.94 o 
 -10   6   9      260.66      290.78     28.51 o 
  -9   6   9      311.49      317.32     22.30 o 
  -8   6   9      334.54      330.33     23.04 o 
  -7   6   9        1.58       38.88     28.36 o 
  -6   6   9     1650.49     1668.46     23.05 o 
  -5   6   9        4.38       36.51     22.34 o 
  -4   6   9      615.23      679.48     22.34 o 
  -3   6   9       65.21       93.78     27.70 o 
  -2   6   9       14.75        5.61     21.68 o 
  -1   6   9       14.49        3.89     19.52 o 
   0   6   9       11.21       34.10     25.14 o 
   1   6   9       67.69      119.98     24.38 o 
   2   6   9      241.65      286.18     22.36 o 
   3   6   9     2706.57     2766.60     52.08 o 
   4   6   9     1193.42     1267.25     28.65 o 
   5   6   9     1973.18     1929.11     48.70 o 
   6   6   9      453.14      442.89     20.67 o 
   7   6   9      246.98      283.73     25.74 o 
   8   6   9      292.45      293.63     34.52 o 
   9   6   9      111.13       87.82     20.39 o 
 -10   7   9       13.40       15.41     22.64 o 
  -9   7   9       11.66       42.28     23.24 o 
  -8   7   9      421.91      449.44     22.14 o 
  -7   7   9      570.39      515.29     23.63 o 
  -6   7   9     5071.68     5078.84    102.70 o 
  -5   7   9      712.62      777.53     31.15 o 
  -4   7   9    10597.18    10879.39    106.71 o 
  -3   7   9      356.85      372.64     19.91 o 
  -2   7   9     3181.08     3243.51     44.21 o 
  -1   7   9       73.86      150.66     22.16 o 
   0   7   9     3006.12     3184.71     61.40 o 
   1   7   9      144.18      236.70     23.11 o 
   2   7   9     3503.24     3555.31     30.63 o 
   3   7   9       75.27      182.43     17.37 o 
   4   7   9     3397.07     3500.95     46.83 o 
   5   7   9       39.65       85.96     20.90 o 
   6   7   9      187.23      251.04     31.67 o 
   7   7   9        8.73       62.44     18.00 o 
   8   7   9        0.65       25.45     21.20 o 
   9   7   9        3.63       63.50     26.30 o 
 -10   8   9      323.01      302.57     23.90 o 
  -9   8   9       13.04       31.07     22.63 o 
  -8   8   9     1065.26     1002.29     25.38 o 
  -7   8   9      331.86      357.12     20.70 o 
  -6   8   9     2086.26     2033.05     54.72 o 
  -5   8   9     1173.21     1299.67     55.92 o 
  -4   8   9      569.99      640.31     21.49 o 
  -3   8   9        0.31       -3.68     21.16 o 
  -2   8   9        0.67      -18.11     20.67 o 
  -1   8   9       82.11      131.58     20.80 o 
   0   8   9       66.91      110.44     22.02 o 
   1   8   9      256.34      279.45     22.55 o 
   2   8   9     1724.54     1815.83     22.36 o 
   3   8   9     1292.18     1354.27     47.42 o 
   4   8   9     6569.62     6798.40    119.80 o 
   5   8   9     1334.43     1366.35     46.58 o 
   6   8   9     2574.31     2413.19     73.98 o 
   7   8   9       47.31       71.79     21.12 o 
   8   8   9     1022.18      917.12     34.25 o 
   9   8   9       87.01       85.90     19.95 o 
 -10   9   9       60.33       85.72     27.74 o 
  -9   9   9      103.07      101.56     35.20 o 
  -8   9   9       13.46        7.55     21.57 o 
  -7   9   9      122.86       98.19     23.25 o 
  -6   9   9      379.32      392.48     25.06 o 
  -5   9   9     3793.83     3928.14     95.54 o 
  -4   9   9     1024.18     1087.05     20.86 o 
  -3   9   9     3264.91     3644.32     42.32 o 
  -2   9   9      463.09      514.71     20.17 o 
  -1   9   9     2330.98     2531.45     41.93 o 
   0   9   9      597.51      654.73     22.49 o 
   1   9   9     1566.06     1683.68     31.63 o 
   2   9   9      228.17      293.01     23.06 o 
   3   9   9     3403.11     3586.61     60.79 o 
   4   9   9       47.55      101.53     23.37 o 
   5   9   9     1292.38     1336.71     63.41 o 
   6   9   9       12.31       58.87     27.18 o 
   7   9   9        8.69       25.32     21.12 o 
   8   9   9      102.70      114.99     24.09 o 
   9   9   9        3.90       56.59     19.28 o 
 -10  10   9        9.69       26.27     21.46 o 
  -9  10   9      208.57      178.70     34.84 o 
  -8  10   9       30.91       60.84     29.47 o 
  -7  10   9       88.42      161.19     24.83 o 
  -6  10   9        4.34       13.60     24.19 o 
  -5  10   9     1286.82     1280.52     28.93 o 
  -4  10   9       62.32       91.32     22.34 o 
  -3  10   9      500.17      484.60     20.79 o 
  -2  10   9       40.24       42.44     19.37 o 
  -1  10   9       30.77       66.15     18.33 o 
   0  10   9      123.64      161.09     20.80 o 
   1  10   9      236.13      288.28     26.84 o 
   2  10   9      101.22      182.69     23.93 o 
   3  10   9     1542.67     1610.04     47.30 o 
   4  10   9       21.04       53.73     17.65 o 
   5  10   9     2234.41     2201.35     47.23 o 
   6  10   9        2.14       23.15     18.15 o 
   7  10   9       81.43       88.16     19.71 o 
   8  10   9        6.37       31.56     18.11 o 
   9  10   9       78.56      125.96     20.77 o 
 -10  11   9      250.84      199.80     26.02 o 
  -9  11   9        0.30       42.89     26.20 o 
  -8  11   9      303.65      313.81     22.89 o 
  -7  11   9        5.94       44.89     23.35 o 
  -6  11   9      496.72      458.18     26.17 o 
  -5  11   9       99.17      137.46     22.32 o 
  -4  11   9       64.32       78.92     22.57 o 
  -3  11   9       16.89       35.94     19.73 o 
  -2  11   9       63.41       83.82     18.61 o 
  -1  11   9      738.10      725.05     20.56 o 
   0  11   9      129.42      168.62     18.82 o 
   1  11   9      169.20      187.09     22.02 o 
   2  11   9      182.50      144.42     22.18 o 
   3  11   9      420.51      466.19     26.83 o 
   4  11   9        0.15        8.76     29.68 o 
   5  11   9      295.83      347.84     22.56 o 
   6  11   9        0.01      -16.94     21.22 o 
   7  11   9       25.87       74.68     20.55 o 
   8  11   9        5.23       -1.52     18.49 o 
   9  11   9       27.32       64.46     19.42 o 
 -10  12   9      133.49       66.39     26.53 o 
  -9  12   9       31.24       63.09     24.95 o 
  -8  12   9      107.40       79.03     22.25 o 
  -7  12   9      168.45      208.36     21.16 o 
  -6  12   9        4.25       14.82     32.47 o 
  -5  12   9      483.23      485.20     21.80 o 
  -4  12   9      371.90      340.40     19.65 o 
  -3  12   9      271.23      246.20     25.99 o 
  -2  12   9      437.22      398.54     25.80 o 
  -1  12   9       23.68       90.84     18.43 o 
   0  12   9      104.33      114.61     22.22 o 
   1  12   9       59.00       94.35     20.14 o 
   2  12   9      212.99      248.33     36.26 o 
   3  12   9      216.21      226.69     24.87 o 
   4  12   9      138.40      141.09     20.93 o 
   5  12   9       13.54      -20.91     20.91 o 
   6  12   9      193.79      247.25     18.18 o 
   7  12   9        2.69       15.85     36.29 o 
   8  12   9       35.20       23.34     19.64 o 
   9  12   9        0.43       51.47     21.72 o 
 -10  13   9       43.31       87.02     25.38 o 
  -9  13   9       15.49       38.93     22.15 o 
  -8  13   9      283.86      255.22     23.91 o 
  -7  13   9      207.22      205.03     23.57 o 
  -6  13   9      994.07     1003.36     24.95 o 
  -5  13   9      229.70      268.89     20.20 o 
  -4  13   9     3015.17     3169.52     45.93 o 
  -3  13   9      432.09      484.24     20.13 o 
  -2  13   9     2443.69     2593.62     48.45 o 
  -1  13   9       52.39       70.70     18.59 o 
   0  13   9      314.47      336.05     18.54 o 
   1  13   9      371.60      446.55     23.99 o 
   2  13   9     2317.21     2399.43     43.76 o 
   3  13   9      452.41      499.49     31.56 o 
   4  13   9       78.48       83.71     16.87 o 
   5  13   9      217.83      161.42     25.07 o 
   6  13   9        0.23       49.36     24.46 o 
   7  13   9       76.59      105.20     23.74 o 
   8  13   9        0.11      -11.64     21.06 o 
   9  13   9        1.29       89.68     27.91 o 
  -9  14   9      616.25      614.02     26.56 o 
  -8  14   9       44.28       42.37     25.80 o 
  -7  14   9     1670.21     1721.63     55.21 o 
  -6  14   9      273.53      244.12     28.45 o 
  -5  14   9      522.59      581.62     23.62 o 
  -4  14   9      631.30      596.76     24.69 o 
  -3  14   9        5.12       68.59     18.64 o 
  -2  14   9      279.47      261.77     17.19 o 
  -1  14   9      440.01      395.32     18.42 o 
   0  14   9       49.73       70.24     18.74 o 
   1  14   9     1544.39     1527.96     36.68 o 
   2  14   9     1080.87     1160.33     33.20 o 
   3  14   9     3024.55     3033.44    129.80 o 
   4  14   9      906.08      896.30     19.78 o 
   5  14   9     1251.70     1214.52     68.32 o 
   6  14   9      147.72      166.36     18.71 o 
   7  14   9     1408.08     1221.81     38.69 o 
   8  14   9       68.57       33.18     22.01 o 
  -9  15   9      208.05      167.60     22.83 o 
  -8  15   9       51.92       66.07     23.57 o 
  -7  15   9     1570.87     1453.01     58.04 o 
  -6  15   9        1.40       12.21     20.45 o 
  -5  15   9     2643.60     2722.68     59.78 o 
  -4  15   9      108.88      138.47     19.46 o 
  -3  15   9     4742.29     4803.15     81.66 o 
  -2  15   9      485.94      537.07     17.44 o 
  -1  15   9     1057.19     1057.67     25.11 o 
   0  15   9      460.99      439.87     19.25 o 
   1  15   9     3897.23     4020.90     90.00 o 
   2  15   9      982.20     1015.05     32.91 o 
   3  15   9     2425.69     2574.94     89.98 o 
   4  15   9     1560.27     1598.57     41.91 o 
   5  15   9       83.70      106.89     22.54 o 
   6  15   9      245.15      211.09     22.59 o 
   7  15   9       51.30       17.88     70.43 o 
   8  15   9       37.19       21.26     32.77 o 
  -9  16   9      382.36      337.78     26.08 o 
  -8  16   9      372.12      283.24     24.50 o 
  -7  16   9      312.03      305.92     22.26 o 
  -6  16   9      909.79      862.87     30.43 o 
  -5  16   9       81.39       98.30     19.07 o 
  -4  16   9     1272.70     1356.93     20.77 o 
  -3  16   9      533.82      498.98     20.52 o 
  -2  16   9      144.34      114.99     19.61 o 
  -1  16   9      298.18      272.39     17.15 o 
   0  16   9       12.36       60.69     18.03 o 
   1  16   9       73.08      100.13     17.53 o 
   2  16   9      694.64      803.54     32.75 o 
   3  16   9     1427.12     1419.34     43.92 o 
   4  16   9      922.89      938.86     36.20 o 
   5  16   9      460.10      410.45     45.50 o 
   6  16   9      488.55      433.19     62.28 o 
   7  16   9      409.44      384.25     28.30 o 
   8  16   9      113.30      125.82     48.76 o 
  -9  17   9       83.37       80.77     21.02 o 
  -8  17   9        0.65       -3.35     20.71 o 
  -7  17   9        2.17       13.82     21.54 o 
  -6  17   9      156.23      156.43     18.76 o 
  -5  17   9        6.81        6.32     19.12 o 
  -4  17   9     2586.10     2775.13     37.28 o 
  -3  17   9       37.17       99.42     18.60 o 
  -2  17   9     1188.81     1298.22     25.67 o 
  -1  17   9       20.33       41.51     16.51 o 
   0  17   9        8.23       20.86     16.64 o 
   1  17   9       55.76       48.19     16.99 o 
   2  17   9     2293.95     2369.35     40.03 o 
   3  17   9        5.95       19.36     16.20 o 
   4  17   9      687.00      675.86     41.36 o 
   5  17   9      110.94      134.19     19.18 o 
   6  17   9       66.28       54.71     20.94 o 
   7  17   9        1.54       48.09     37.41 o 
   8  17   9        6.66       11.21     28.63 o 
  -9  18   9       17.94        3.00     39.80 o 
  -8  18   9       71.64       18.52     19.80 o 
  -7  18   9       11.95       23.36     19.53 o 
  -6  18   9       41.28       78.68     18.02 o 
  -5  18   9       12.46       48.56     18.95 o 
  -4  18   9      102.83      114.40     18.61 o 
  -3  18   9       77.96       60.07     17.39 o 
  -2  18   9        0.24      -16.11     16.11 o 
  -1  18   9      246.10      253.05     16.32 o 
   0  18   9       59.49       73.65     16.31 o 
   1  18   9      333.48      374.15     18.17 o 
   2  18   9      293.91      290.06     17.24 o 
   3  18   9      162.71      168.86     15.13 o 
   4  18   9      554.91      616.51     30.55 o 
   5  18   9       62.69       87.60     23.05 o 
   6  18   9      155.17      115.65     19.50 o 
   7  18   9       58.10       68.72     24.55 o 
  -8  19   9       81.36       94.09     21.67 o 
  -7  19   9       12.33       26.52     18.64 o 
  -6  19   9       10.27       16.90     17.22 o 
  -5  19   9       89.98      131.09     16.61 o 
  -4  19   9      172.11      172.60     16.99 o 
  -3  19   9      400.09      458.91     18.39 o 
  -2  19   9       77.02      107.46     20.44 o 
  -1  19   9      112.50      118.05     16.84 o 
   0  19   9      155.38      212.15     17.89 o 
   1  19   9        1.54       19.45     16.20 o 
   2  19   9      160.74      166.63     21.20 o 
   3  19   9       64.29       63.70     16.95 o 
   4  19   9       27.39       45.73     20.40 o 
   5  19   9        1.12        8.53     19.20 o 
   6  19   9       35.29       22.87     18.23 o 
   7  19   9        0.86       15.94     24.14 o 
  -8  20   9      142.62      151.28     26.81 o 
  -7  20   9       42.47       95.59     19.25 o 
  -6  20   9      204.01      194.54     18.36 o 
  -5  20   9        6.64       24.73     17.16 o 
  -4  20   9      401.74      356.84     16.63 o 
  -3  20   9       74.47      120.51     17.98 o 
  -2  20   9       23.32       77.23     16.97 o 
  -1  20   9      122.28      116.63     17.42 o 
   0  20   9       87.51      102.21     16.83 o 
   1  20   9      122.45      126.17     15.93 o 
   2  20   9       22.30       64.26     16.71 o 
   3  20   9       54.42       75.90     16.79 o 
   4  20   9        1.87       34.85     18.69 o 
   5  20   9      176.69      156.31     19.70 o 
   6  20   9        7.27       34.53     18.54 o 
   7  20   9        4.41       34.57     31.72 o 
  -8  21   9       22.26       29.41     21.65 o 
  -7  21   9      211.45      152.78     18.55 o 
  -6  21   9      446.64      395.39     18.72 o 
  -5  21   9      649.76      608.73     18.33 o 
  -4  21   9      497.09      462.57     18.84 o 
  -3  21   9      102.82      110.40     16.76 o 
  -2  21   9      852.16      904.68     37.61 o 
  -1  21   9      745.22      747.09     17.66 o 
   0  21   9     1942.45     2115.82     36.73 o 
   1  21   9      139.28      136.05     15.76 o 
   2  21   9      824.45      842.81     28.61 o 
   3  21   9       11.47       67.80     22.19 o 
   4  21   9      338.11      300.46     25.27 o 
   5  21   9       52.58       71.30     19.28 o 
   6  21   9       47.87      101.20     20.00 o 
   7  21   9       20.90      -21.59     28.87 o 
  -7  22   9       59.96       63.48     18.06 o 
  -6  22   9      598.61      551.71     19.26 o 
  -5  22   9      240.66      203.69     18.46 o 
  -4  22   9       36.49       57.75     17.03 o 
  -3  22   9      128.28      153.66     18.03 o 
  -2  22   9        0.01       34.51     16.54 o 
  -1  22   9        3.41       30.06     15.69 o 
   0  22   9       39.93       63.00     16.17 o 
   1  22   9      181.38      205.68     14.94 o 
   2  22   9      587.76      629.89     16.17 o 
   3  22   9       76.13       79.55     25.19 o 
   4  22   9     2240.36     1997.27     94.14 o 
   5  22   9        9.72       34.07     16.33 o 
   6  22   9     1288.22      918.17     93.25 o 
  -7  23   9      413.91      336.98     18.56 o 
  -6  23   9     1557.99     1318.77     44.17 o 
  -5  23   9      985.62      909.46     29.27 o 
  -4  23   9     1581.34     1552.58     53.45 o 
  -3  23   9     1105.15     1135.11     40.38 o 
  -2  23   9      628.73      697.77     31.27 o 
  -1  23   9      341.04      392.04     24.30 o 
   0  23   9     1442.65     1513.66     31.09 o 
   1  23   9      281.41      301.95     21.83 o 
   2  23   9      373.51      391.89     16.08 o 
   3  23   9     1130.10     1004.27     39.01 o 
   4  23   9       22.94       75.20     16.01 o 
   5  23   9      611.78      525.23     52.71 o 
   6  23   9       19.62       44.39     22.51 o 
  -7  24   9      168.00      188.70     27.23 o 
  -6  24   9       27.12       45.93     16.97 o 
  -5  24   9      388.77      363.41     17.56 o 
  -4  24   9      202.26      219.73     18.57 o 
  -3  24   9       99.95      101.13     16.02 o 
  -2  24   9       10.27        2.10     15.66 o 
  -1  24   9      120.69      171.14     24.82 o 
   0  24   9      175.99      200.21     16.83 o 
   1  24   9      425.56      464.34     25.40 o 
   2  24   9        0.78      -11.53     15.35 o 
   3  24   9      940.43      846.64     33.30 o 
   4  24   9      329.42      312.75     19.52 o 
   5  24   9      980.70      814.60     66.03 o 
  -6  25   9        0.57       36.00     17.16 o 
  -5  25   9      370.16      350.43     17.99 o 
  -4  25   9        0.38       28.31     18.47 o 
  -3  25   9      260.12      240.32     15.12 o 
  -2  25   9       80.50      102.56     17.93 o 
  -1  25   9      281.22      282.18     22.11 o 
   0  25   9      235.41      311.21     16.36 o 
   1  25   9      125.83      105.81     21.25 o 
   2  25   9      280.22      323.55     15.20 o 
   3  25   9      153.01      128.84     17.46 o 
   4  25   9      170.17      129.70     14.58 o 
   5  25   9       40.49       17.24     19.41 o 
  -6  26   9       27.82       -6.57     32.08 o 
  -5  26   9       30.18       49.81     16.29 o 
  -4  26   9       74.13       67.65     16.50 o 
  -3  26   9       72.91       77.26     16.56 o 
  -2  26   9        6.29       46.16     15.64 o 
  -1  26   9      232.31      208.12     17.89 o 
   0  26   9        0.06        9.65     16.34 o 
   1  26   9       71.83       99.54     15.49 o 
   2  26   9        0.41       15.75     14.55 o 
   3  26   9       47.90       53.56     18.54 o 
   4  26   9        2.06       36.33     14.91 o 
  -5  27   9       35.44       68.53     15.41 o 
  -4  27   9       99.19       93.33     15.17 o 
  -3  27   9       14.91        7.60     19.75 o 
  -2  27   9      157.45      168.34     16.44 o 
  -1  27   9       49.36       50.44     15.60 o 
   0  27   9       22.15       23.32     15.86 o 
   1  27   9      103.03       69.17     15.57 o 
   2  27   9       25.99       50.00     23.41 o 
   3  27   9       12.34       32.15     14.59 o 
   4  27   9        3.37       49.62     13.30 o 
  -4  28   9       14.86       21.79     16.43 o 
  -3  28   9       72.81       79.09     14.73 o 
  -2  28   9        8.11       26.56     14.53 o 
  -1  28   9       51.17       48.94     15.90 o 
   0  28   9       36.71       50.32     15.36 o 
   1  28   9        4.54       14.30     17.28 o 
   2  28   9       10.75       13.49     14.48 o 
   3  28   9       45.46       85.79     18.20 o 
  -3  29   9      246.15      192.75     15.53 o 
  -2  29   9       19.39       37.58     15.08 o 
  -1  29   9      667.86      570.62     32.47 o 
   0  29   9       69.09       69.90     14.99 o 
   1  29   9      699.17      557.18     39.22 o 
   2  29   9        0.06        7.94     15.09 o 
  -2  30   9        1.36       55.51     24.83 o 
  -1  30   9       89.23       48.78     15.71 o 
   0  30   9       35.98       49.41     16.57 o 
   1  30   9      431.33      283.85     31.48 o 
 -10   0  10      228.39      173.95     32.12 o 
  -8   0  10     1014.64      989.83     42.95 o 
  -6   0  10     3241.20     3444.34    158.45 o 
  -4   0  10      225.49      244.74     29.70 o 
  -2   0  10      652.24      690.92     29.61 o 
   0   0  10     3831.17     4083.91     62.20 o 
   2   0  10     4606.04     4644.51    191.70 o 
   4   0  10     5094.12     5248.14    228.83 o 
   6   0  10     3209.80     3183.63    250.11 o 
   8   0  10      129.06       96.69     25.27 o 
 -10   1  10       25.39       28.99     22.20 o 
  -9   1  10       43.64       71.10     32.76 o 
  -8   1  10      388.38      327.18     22.25 o 
  -7   1  10      577.96      631.78     22.67 o 
  -6   1  10     2690.55     2880.43     33.48 o 
  -5   1  10     1112.91     1149.73     38.62 o 
  -4   1  10     2480.16     2537.34     39.74 o 
  -3   1  10      982.73      942.10     19.75 o 
  -2   1  10     1816.58     1918.22     25.25 o 
  -1   1  10     2334.01     2653.08     22.04 o 
   0   1  10      554.26      752.19     18.29 o 
   1   1  10     3944.64     4124.24     58.01 o 
   2   1  10      438.55      458.01     21.17 o 
   3   1  10     2315.21     2402.96     66.77 o 
   4   1  10      886.85      930.77     21.89 o 
   5   1  10     1076.33     1094.28     42.87 o 
   6   1  10      197.01      236.24     26.91 o 
   7   1  10      253.81      230.01     17.70 o 
   8   1  10       46.98       69.51     21.99 o 
   9   1  10       53.70       61.21     19.69 o 
 -10   2  10        0.27       11.07     22.14 o 
  -9   2  10        2.10       44.02     21.84 o 
  -8   2  10       12.96       43.71     23.13 o 
  -7   2  10     2419.13     2328.35     48.13 o 
  -6   2  10      344.55      373.39     21.48 o 
  -5   2  10     1379.06     1402.75     40.08 o 
  -4   2  10      109.76      114.12     18.00 o 
  -3   2  10      851.90      839.01     20.62 o 
  -2   2  10       19.52       80.30     19.01 o 
  -1   2  10     2015.69     2026.95     41.55 o 
   0   2  10        0.39       50.38     18.06 o 
   1   2  10      998.94     1004.64     28.36 o 
   2   2  10       22.19       53.51     19.31 o 
   3   2  10       28.74       17.16     19.71 o 
   4   2  10      396.13      431.94     18.73 o 
   5   2  10     1022.49     1027.86     22.52 o 
   6   2  10      298.56      274.07     21.64 o 
   7   2  10      223.68      214.89     24.12 o 
   8   2  10        0.33        0.00     31.53 o 
   9   2  10        4.81       60.71     23.91 o 
 -10   3  10       40.15       36.66     22.61 o 
  -9   3  10       76.19       79.28     21.49 o 
  -8   3  10       12.95       61.66     21.18 o 
  -7   3  10       71.98       89.41     22.48 o 
  -6   3  10        9.17       40.17     21.32 o 
  -5   3  10       61.15       86.02     21.72 o 
  -4   3  10       16.40       63.52     18.82 o 
  -3   3  10        9.28       55.67     24.79 o 
  -2   3  10        4.36       43.67     20.04 o 
  -1   3  10      183.52      272.67     21.58 o 
   0   3  10      170.88      172.80     19.14 o 
   1   3  10      394.22      416.81     23.87 o 
   2   3  10      131.93      174.36     17.73 o 
   3   3  10       96.68      131.19     19.71 o 
   4   3  10       12.24        4.92     17.51 o 
   5   3  10      195.33      224.37     21.56 o 
   6   3  10       57.78       95.16     21.06 o 
   7   3  10       11.97       65.93     25.92 o 
   8   3  10       24.69       40.55     24.46 o 
   9   3  10        2.15       53.62     28.20 o 
 -10   4  10      114.34      110.31     22.21 o 
  -9   4  10      114.92      131.03     37.07 o 
  -8   4  10       20.18        9.56     24.30 o 
  -7   4  10       41.66      104.10     25.90 o 
  -6   4  10       10.12       38.03     21.73 o 
  -5   4  10       13.54       31.22     20.56 o 
  -4   4  10      233.43      227.45     18.47 o 
  -3   4  10      163.59      197.57     20.72 o 
  -2   4  10      252.33      279.90     20.83 o 
  -1   4  10      515.93      541.96     19.49 o 
   0   4  10      134.58      152.76     22.49 o 
   1   4  10      593.07      642.42     31.67 o 
   2   4  10        4.43       27.58     19.16 o 
   3   4  10       41.78       69.82     20.00 o 
   4   4  10       15.51       34.89     19.46 o 
   5   4  10       53.77       51.30     19.42 o 
   6   4  10        6.43       22.75     20.41 o 
   7   4  10        5.58      -13.51     19.02 o 
   8   4  10      157.09      153.02     23.02 o 
   9   4  10       21.80       -1.38     18.77 o 
 -10   5  10        2.09        9.09     22.27 o 
  -9   5  10       50.88       78.25     28.57 o 
  -8   5  10       54.41       61.89     27.69 o 
  -7   5  10       15.80       71.35     28.53 o 
  -6   5  10      193.85      278.65     40.36 o 
  -5   5  10      125.86      161.05     19.39 o 
  -4   5  10      658.72      674.59     19.72 o 
  -3   5  10       74.06       82.42     19.66 o 
  -2   5  10      121.86      137.15     21.62 o 
  -1   5  10       39.91       44.93     24.95 o 
   0   5  10      770.71      872.77     38.66 o 
   1   5  10       73.73      114.99     19.65 o 
   2   5  10      982.65     1073.19     22.50 o 
   3   5  10       75.47      114.32     20.27 o 
   4   5  10      628.15      741.69     26.11 o 
   5   5  10       58.03       62.40     20.20 o 
   6   5  10       19.65       78.66     25.63 o 
   7   5  10       16.43       43.23     20.59 o 
   8   5  10       16.50       51.02     18.99 o 
   9   5  10        0.92       11.04     19.46 o 
 -10   6  10      107.78      100.52     20.76 o 
  -9   6  10      267.49      223.50     23.28 o 
  -8   6  10      406.19      379.27     22.40 o 
  -7   6  10      373.75      403.73     26.70 o 
  -6   6  10      941.41      985.56     22.82 o 
  -5   6  10     1059.08     1150.46     32.80 o 
  -4   6  10      621.92      725.75     20.91 o 
  -3   6  10       23.05       42.61     20.65 o 
  -2   6  10       23.26       61.14     19.44 o 
  -1   6  10       81.87      114.42     17.29 o 
   0   6  10      297.84      350.14     35.86 o 
   1   6  10      150.84      199.68     25.87 o 
   2   6  10      601.54      582.40     19.80 o 
   3   6  10     1231.75     1240.75     22.30 o 
   4   6  10      524.13      570.19     31.47 o 
   5   6  10     1630.72     1598.79     47.75 o 
   6   6  10      146.62      134.14     19.79 o 
   7   6  10      106.46      107.07     32.36 o 
   8   6  10      316.07      227.47     23.94 o 
   9   6  10       91.05       76.70     40.62 o 
 -10   7  10        2.72       17.39     22.36 o 
  -9   7  10       10.72      -18.74     20.29 o 
  -8   7  10        0.38       44.31     24.80 o 
  -7   7  10      269.77      270.59     29.98 o 
  -6   7  10        0.34       48.81     20.99 o 
  -5   7  10     5849.63     5814.60    115.15 o 
  -4   7  10      192.32      264.73     27.45 o 
  -3   7  10     5284.06     5522.73     84.84 o 
  -2   7  10      141.23      169.20     21.33 o 
  -1   7  10     1971.66     2220.43     25.00 o 
   0   7  10       18.40       56.80     23.57 o 
   1   7  10     1479.28     1569.19     24.94 o 
   2   7  10       83.76       87.49     22.45 o 
   3   7  10     4267.98     4423.49     43.18 o 
   4   7  10      207.08      235.96     22.01 o 
   5   7  10     1175.10     1200.00     49.32 o 
   6   7  10      179.49      173.73     19.58 o 
   7   7  10       17.97       36.65     20.19 o 
   8   7  10       27.22       38.79     29.10 o 
  -9   8  10      327.46      240.51     22.15 o 
  -8   8  10       16.81       26.22     22.46 o 
  -7   8  10      578.10      579.74     27.60 o 
  -6   8  10      202.40      220.38     22.49 o 
  -5   8  10     2016.83     2109.05     44.75 o 
  -4   8  10       65.94      101.09     19.73 o 
  -3   8  10      221.60      251.37     19.43 o 
  -2   8  10      117.55      157.04     21.25 o 
  -1   8  10       13.77       49.21     20.18 o 
   0   8  10       46.40       26.10     22.17 o 
   1   8  10       29.14       71.02     21.41 o 
   2   8  10       10.33       49.14     29.99 o 
   3   8  10     1575.13     1702.15     55.99 o 
   4   8  10      656.87      668.09     22.75 o 
   5   8  10     2534.45     2491.23    100.18 o 
   6   8  10      326.30      331.13     21.42 o 
   7   8  10      395.18      315.88     21.02 o 
   8   8  10      126.38       44.17     20.51 o 
  -9   9  10       46.23       89.37     20.54 o 
  -8   9  10      160.10      184.82     21.97 o 
  -7   9  10      252.25      291.45     21.17 o 
  -6   9  10     2222.24     2366.30     54.14 o 
  -5   9  10      736.62      836.77     22.08 o 
  -4   9  10     2135.32     2270.86     39.71 o 
  -3   9  10      437.72      459.50     18.96 o 
  -2   9  10      208.01      271.84     19.88 o 
  -1   9  10      205.24      284.22     19.71 o 
   0   9  10     1000.78     1168.03     24.64 o 
   1   9  10      132.80      165.14     22.60 o 
   2   9  10      940.43     1040.14     35.42 o 
   3   9  10      557.07      594.53     21.65 o 
   4   9  10     1531.24     1609.03     82.65 o 
   5   9  10      162.51      147.15     21.64 o 
   6   9  10      165.55      196.52     21.29 o 
   7   9  10      120.95      135.08     21.05 o 
   8   9  10       72.05       40.12     19.66 o 
  -9  10  10        0.47       19.57     22.45 o 
  -8  10  10      417.36      379.79     23.14 o 
  -7  10  10        4.17      -13.01     23.14 o 
  -6  10  10     1972.25     1975.32     30.31 o 
  -5  10  10       68.49      141.25     20.88 o 
  -4  10  10      372.83      357.63     25.55 o 
  -3  10  10       36.97       88.82     19.80 o 
  -2  10  10        4.19       33.34     17.81 o 
  -1  10  10        5.95       58.68     18.19 o 
   0  10  10        0.15       27.90     19.84 o 
   1  10  10        0.15       58.56     27.15 o 
   2  10  10      133.78      193.93     20.05 o 
   3  10  10       18.43       73.19     27.23 o 
   4  10  10     1019.88     1059.95     43.83 o 
   5  10  10        4.03       16.99     35.94 o 
   6  10  10      218.42      195.15     25.27 o 
   7  10  10      112.56       89.46     20.37 o 
   8  10  10      116.40       45.78     21.72 o 
  -9  11  10        2.88       43.55     20.92 o 
  -8  11  10        0.18       13.76     23.80 o 
  -7  11  10        3.67       13.54     23.15 o 
  -6  11  10       13.76       50.12     19.86 o 
  -5  11  10      147.98      136.03     20.53 o 
  -4  11  10        0.57       52.00     28.88 o 
  -3  11  10       10.34       49.65     20.29 o 
  -2  11  10        0.13        5.71     17.62 o 
  -1  11  10      109.92      143.91     18.83 o 
   0  11  10      275.28      330.27     37.34 o 
   1  11  10        0.31        9.23     18.77 o 
   2  11  10       29.74       44.22     19.36 o 
   3  11  10       70.58      108.93     50.31 o 
   4  11  10       14.93        2.06     18.21 o 
   5  11  10       49.05       76.24     20.70 o 
   6  11  10        0.15       23.10     30.34 o 
   7  11  10        3.74       73.57     20.02 o 
   8  11  10        0.50       45.15     19.54 o 
  -9  12  10      261.12      173.47     26.43 o 
  -8  12  10        0.91       18.07     20.80 o 
  -7  12  10      795.97      810.99     22.67 o 
  -6  12  10        1.64       48.79     22.43 o 
  -5  12  10      265.66      250.96     19.93 o 
  -4  12  10       24.96       38.84     19.40 o 
  -3  12  10      212.84      186.49     21.86 o 
  -2  12  10      155.74      198.94     20.97 o 
  -1  12  10       51.15       43.18     18.52 o 
   0  12  10      317.18      295.33     23.47 o 
   1  12  10       23.37       45.69     18.56 o 
   2  12  10      283.81      276.39     19.34 o 
   3  12  10       94.87      148.87     21.41 o 
   4  12  10       90.17       71.25     18.73 o 
   5  12  10       95.60      142.27     21.33 o 
   6  12  10        4.77       24.94     20.56 o 
   7  12  10      519.15      442.61     25.50 o 
   8  12  10        1.37       43.07     19.96 o 
  -9  13  10       64.40       46.03     26.50 o 
  -8  13  10      176.96      153.51     23.87 o 
  -7  13  10      299.34      273.96     22.13 o 
  -6  13  10      319.91      353.48     23.18 o 
  -5  13  10      807.68      818.71     29.60 o 
  -4  13  10      837.46      861.48     21.69 o 
  -3  13  10     2680.22     2654.65     44.47 o 
  -2  13  10      729.60      757.30     19.70 o 
  -1  13  10      378.52      379.31     19.39 o 
   0  13  10       54.50       97.21     30.22 o 
   1  13  10     1494.10     1502.60     72.74 o 
   2  13  10      169.25      190.70     18.62 o 
   3  13  10     1136.81     1247.54     31.22 o 
   4  13  10       32.86      101.03     18.01 o 
   5  13  10      149.26      122.43     19.17 o 
   6  13  10        1.19       55.69     20.54 o 
   7  13  10      127.01      150.45     18.59 o 
   8  13  10      127.09      116.39     20.51 o 
  -9  14  10       58.32       84.56     20.52 o 
  -8  14  10      338.45      299.23     23.25 o 
  -7  14  10       31.41       75.66     19.91 o 
  -6  14  10      179.11      212.11     22.03 o 
  -5  14  10       24.32       10.17     22.00 o 
  -4  14  10      501.71      609.09     21.83 o 
  -3  14  10        6.85       -9.57     33.21 o 
  -2  14  10        8.38       57.52     17.61 o 
  -1  14  10      163.42      188.41     29.76 o 
   0  14  10      384.92      365.37     19.58 o 
   1  14  10       71.92       84.06     19.06 o 
   2  14  10     1744.20     1739.83     60.58 o 
   3  14  10       37.18      122.43     20.54 o 
   4  14  10     1478.83     1550.56     65.71 o 
   5  14  10       33.61      124.25     35.96 o 
   6  14  10      978.02      910.10     32.03 o 
   7  14  10      165.49      163.39     41.74 o 
  -8  15  10      127.64      127.37     21.67 o 
  -7  15  10       13.10       18.63     21.25 o 
  -6  15  10      334.83      355.41     20.15 o 
  -5  15  10      147.75      198.09     20.26 o 
  -4  15  10     2801.31     2872.84     61.77 o 
  -3  15  10      154.58      205.30     20.59 o 
  -2  15  10     2497.48     2570.83     29.31 o 
  -1  15  10      307.51      321.99     20.48 o 
   0  15  10      491.79      571.83     17.94 o 
   1  15  10      455.89      472.34     34.61 o 
   2  15  10     3983.94     4119.40    211.73 o 
   3  15  10      156.98      146.53     20.56 o 
   4  15  10     1311.25     1314.83     35.96 o 
   5  15  10      113.02      121.88     20.75 o 
   6  15  10      187.56      236.95     21.97 o 
   7  15  10      201.98      189.34     24.72 o 
  -8  16  10      219.40      185.52     23.04 o 
  -7  16  10     1021.03      849.10     60.51 o 
  -6  16  10      590.48      546.23     22.00 o 
  -5  16  10      744.85      715.80     30.09 o 
  -4  16  10     1055.27     1045.58     29.29 o 
  -3  16  10      404.34      387.31     19.16 o 
  -2  16  10        2.02       20.13     16.59 o 
  -1  16  10      253.45      239.94     16.44 o 
   0  16  10      103.04      134.98     20.18 o 
   1  16  10       11.77       24.61     24.92 o 
   2  16  10      329.32      339.31     17.97 o 
   3  16  10      334.30      355.53     36.86 o 
   4  16  10      233.70      211.62     17.29 o 
   5  16  10      261.02      283.94     19.89 o 
   6  16  10      140.69      125.60     28.25 o 
   7  16  10      253.83      207.02     29.98 o 
  -8  17  10        1.88        5.28     23.32 o 
  -7  17  10      295.42      279.91     25.62 o 
  -6  17  10       59.53       53.54     18.05 o 
  -5  17  10      867.67      894.59     21.26 o 
  -4  17  10        0.46       13.74     18.40 o 
  -3  17  10     1112.05     1171.12     18.92 o 
  -2  17  10        4.00       30.19     15.48 o 
  -1  17  10       49.45       58.59     15.69 o 
   0  17  10       51.70       65.74     15.13 o 
   1  17  10      425.04      464.86     22.30 o 
   2  17  10       80.24       94.86     18.81 o 
   3  17  10      924.03      889.77     44.56 o 
   4  17  10       68.98       76.16     17.52 o 
   5  17  10       93.32       97.66     20.80 o 
   6  17  10       17.99       71.18     24.08 o 
   7  17  10       12.31        9.58     38.06 o 
  -8  18  10       12.34       11.03     23.33 o 
  -7  18  10       65.59       49.25     21.11 o 
  -6  18  10       17.41       32.73     18.83 o 
  -5  18  10       69.31       79.34     20.54 o 
  -4  18  10       49.20       68.93     18.81 o 
  -3  18  10       10.26       36.29     18.20 o 
  -2  18  10        6.06       40.12     17.18 o 
  -1  18  10      119.08      150.09     19.37 o 
   0  18  10      169.81      184.07     16.27 o 
   1  18  10       78.69       91.05     20.74 o 
   2  18  10        0.16      -16.92     16.92 o 
   3  18  10      147.14      138.12     15.87 o 
   4  18  10      174.91      194.24     18.04 o 
   5  18  10       16.14       51.33     29.32 o 
   6  18  10       20.32       35.59     28.82 o 
   7  18  10       63.91       20.31     38.69 o 
  -7  19  10        6.65       45.61     20.07 o 
  -6  19  10        4.81       26.86     20.80 o 
  -5  19  10        0.04       12.58     16.74 o 
  -4  19  10      123.17      138.48     19.41 o 
  -3  19  10       70.33       85.19     17.91 o 
  -2  19  10       37.52       59.32     15.93 o 
  -1  19  10      170.80      207.81     16.08 o 
   0  19  10      732.14      777.78     27.18 o 
   1  19  10        1.42       61.26     20.31 o 
   2  19  10       39.84       71.82     20.69 o 
   3  19  10       49.66       80.46     20.17 o 
   4  19  10        2.93        5.75     18.09 o 
   5  19  10       27.72       73.86     49.79 o 
   6  19  10        0.68        3.80     27.72 o 
  -7  20  10        9.93       13.73     21.24 o 
  -6  20  10      217.44      199.92     20.20 o 
  -5  20  10        5.69       48.57     19.29 o 
  -4  20  10       12.18       40.63     17.75 o 
  -3  20  10        0.40       14.72     18.31 o 
  -2  20  10        1.74       59.52     16.42 o 
  -1  20  10        7.21       29.80     14.90 o 
   0  20  10       13.80       44.25     15.27 o 
   1  20  10        0.32       50.45     15.60 o 
   2  20  10        1.05       30.74     16.92 o 
   3  20  10      111.18      123.34     15.95 o 
   4  20  10       77.96       53.41     24.43 o 
   5  20  10      209.64      110.04     24.30 o 
   6  20  10      138.64      109.97     42.01 o 
  -7  21  10      132.46      110.89     20.73 o 
  -6  21  10      161.83      126.47     19.81 o 
  -5  21  10      630.37      563.42     26.87 o 
  -4  21  10      164.56      141.74     18.60 o 
  -3  21  10      948.00      930.61     27.57 o 
  -2  21  10      201.24      231.26     20.09 o 
  -1  21  10      808.47      711.74     18.60 o 
   0  21  10      736.57      745.83     30.00 o 
   1  21  10      268.14      277.73     23.40 o 
   2  21  10      203.26      230.27     19.24 o 
   3  21  10      384.73      351.77     16.02 o 
   4  21  10      445.48      399.76     24.53 o 
   5  21  10      205.49      188.63     24.98 o 
  -6  22  10       12.76       -0.85     21.98 o 
  -5  22  10     1117.73     1006.54     46.38 o 
  -4  22  10        2.36       -4.75     17.00 o 
  -3  22  10      229.04      275.22     37.33 o 
  -2  22  10        0.96       55.25     16.22 o 
  -1  22  10       13.30        2.00     15.43 o 
   0  22  10       17.57       57.41     15.68 o 
   1  22  10      129.22      154.29     15.56 o 
   2  22  10      130.34      184.81     21.63 o 
   3  22  10      443.34      416.69     23.15 o 
   4  22  10       11.24       23.37     21.56 o 
   5  22  10     1135.92      870.01     53.09 o 
  -6  23  10      392.38      285.51     20.12 o 
  -5  23  10      900.84      831.88     32.94 o 
  -4  23  10      688.07      642.62     18.56 o 
  -3  23  10      845.55      794.13     34.19 o 
  -2  23  10      623.29      568.64     17.85 o 
  -1  23  10      775.58      754.23     39.03 o 
   0  23  10      824.36      814.35     40.77 o 
   1  23  10      207.90      210.10     15.79 o 
   2  23  10      468.60      419.69     17.99 o 
   3  23  10      546.82      534.72     24.52 o 
   4  23  10      130.56      116.78     15.84 o 
   5  23  10      380.55      266.09     45.03 o 
  -5  24  10       47.26       39.98     18.55 o 
  -4  24  10       46.28       44.58     26.05 o 
  -3  24  10       26.38       36.84     15.76 o 
  -2  24  10        0.13       27.03     15.39 o 
  -1  24  10      238.53      242.78     15.99 o 
   0  24  10        3.35       34.63     16.88 o 
   1  24  10      120.72       80.40     15.49 o 
   2  24  10      117.47      159.70     15.36 o 
   3  24  10        6.28       32.23     17.37 o 
   4  24  10      528.61      452.49     39.77 o 
  -5  25  10       39.14       64.31     18.02 o 
  -4  25  10       47.08       33.70     17.85 o 
  -3  25  10       36.65       52.81     16.19 o 
  -2  25  10        3.08       36.97     20.97 o 
  -1  25  10        3.43       49.96     15.87 o 
   0  25  10      115.78      120.15     26.25 o 
   1  25  10        9.89       45.59     14.78 o 
   2  25  10      103.67       79.89     14.79 o 
   3  25  10       40.66       33.30     15.31 o 
  -4  26  10       88.72       73.57     20.42 o 
  -3  26  10       75.32       50.43     16.19 o 
  -2  26  10        3.03       32.28     15.90 o 
  -1  26  10       51.40       60.33     14.97 o 
   0  26  10       66.66       52.05     23.15 o 
   1  26  10       13.57       22.31     14.59 o 
   2  26  10        2.28       21.58     14.75 o 
   3  26  10        2.26       26.44     13.98 o 
  -3  27  10      123.39       87.68     16.55 o 
  -2  27  10       27.21       27.93     16.01 o 
  -1  27  10      368.75      329.39     16.14 o 
   0  27  10        4.31      -14.27     15.49 o 
   1  27  10      351.41      301.28     15.24 o 
   2  27  10       18.11       33.77     20.11 o 
  -1  28  10       27.79       50.90     17.30 o 
   0  28  10       38.56       72.00     17.00 o 
  -9   0  11     1505.16     1424.16    118.91 o 
  -7   0  11     2607.10     2526.02     35.17 o 
  -5   0  11      128.89       98.63     27.23 o 
  -3   0  11      222.21      187.72     27.31 o 
  -1   0  11        1.09       35.47     31.50 o 
   1   0  11     1239.98     1307.80     34.18 o 
   3   0  11      953.16      945.92    107.01 o 
   5   0  11     1195.74     1127.09     81.25 o 
   7   0  11     2028.18     1594.31     33.87 o 
  -9   1  11      144.90       87.25     28.61 o 
  -8   1  11       37.44       -6.67     20.92 o 
  -7   1  11      410.10      429.82     21.98 o 
  -6   1  11      120.80      133.86     34.28 o 
  -5   1  11       95.02      173.63     20.64 o 
  -4   1  11      106.67      134.97     18.65 o 
  -3   1  11     1340.41     1392.80     27.72 o 
  -2   1  11     2151.70     2143.83     24.19 o 
  -1   1  11     6981.94     6689.50     31.11 o 
   0   1  11     3213.78     3151.68     36.00 o 
   1   1  11     3223.22     3300.35     24.06 o 
   2   1  11     1176.77     1228.56     23.02 o 
   3   1  11        2.81        3.56     20.27 o 
   4   1  11      664.32      722.72     21.31 o 
   5   1  11        1.97       -7.67     18.06 o 
   6   1  11     1136.96     1009.24     22.44 o 
   7   1  11        0.20       40.08     21.08 o 
   8   1  11      285.22      223.53     20.50 o 
  -9   2  11        2.51       12.57     23.25 o 
  -8   2  11     1128.59     1086.56     35.17 o 
  -7   2  11        6.65       55.53     25.23 o 
  -6   2  11      472.12      481.86     20.46 o 
  -5   2  11       15.28       35.99     18.13 o 
  -4   2  11      243.22      237.89     21.43 o 
  -3   2  11       98.69       86.60     21.53 o 
  -2   2  11     1161.30     1132.57     27.61 o 
  -1   2  11     1113.28     1127.14     32.56 o 
   0   2  11      302.68      369.70     22.84 o 
   1   2  11     1417.56     1518.13     23.17 o 
   2   2  11      198.96      199.78     22.50 o 
   3   2  11      187.68      222.67     21.80 o 
   4   2  11      155.03      156.18     16.67 o 
   5   2  11      111.82       98.53     24.60 o 
   6   2  11      256.89      256.17     19.47 o 
   7   2  11      144.43      143.24     19.45 o 
   8   2  11      230.34      196.17     18.64 o 
  -9   3  11      165.63      118.73     21.08 o 
  -8   3  11       70.63       90.90     21.73 o 
  -7   3  11      143.36      134.29     21.05 o 
  -6   3  11      193.27      180.44     21.50 o 
  -5   3  11       85.81       97.93     19.36 o 
  -4   3  11       80.78      109.14     17.75 o 
  -3   3  11        2.64       18.62     16.99 o 
  -2   3  11      859.85      832.83     30.50 o 
  -1   3  11       34.96       37.04     18.95 o 
   0   3  11      235.83      225.45     18.98 o 
   1   3  11      116.24      161.81     21.32 o 
   2   3  11        0.32       55.89     19.91 o 
   3   3  11       31.39       80.80     24.64 o 
   4   3  11        8.04       15.14     21.02 o 
   5   3  11        2.42        0.68     26.98 o 
   6   3  11       81.31       74.87     19.23 o 
   7   3  11       92.97      111.92     22.69 o 
   8   3  11       40.43      136.94     20.49 o 
  -9   4  11      188.11      172.24     27.83 o 
  -8   4  11        0.41        8.13     21.04 o 
  -7   4  11       62.29      102.91     20.75 o 
  -6   4  11        7.15       28.08     21.65 o 
  -5   4  11       87.14       84.26     20.42 o 
  -4   4  11      260.41      282.56     20.52 o 
  -3   4  11        1.15       17.38     19.27 o 
  -2   4  11      629.55      663.37     20.06 o 
  -1   4  11      346.53      379.01     21.58 o 
   0   4  11      705.21      666.01     22.87 o 
   1   4  11      171.51      224.42     21.74 o 
   2   4  11      122.63       84.28     19.72 o 
   3   4  11       21.88       28.04     19.43 o 
   4   4  11      348.24      318.73     38.40 o 
   5   4  11       19.47       30.07     19.33 o 
   6   4  11      453.93      454.07     32.14 o 
   7   4  11        8.11       63.81     19.91 o 
   8   4  11        7.89       38.04     19.10 o 
  -9   5  11       28.83       41.16     21.40 o 
  -8   5  11      154.78      158.39     23.14 o 
  -7   5  11       12.48       46.86     20.59 o 
  -6   5  11      252.71      263.83     20.42 o 
  -5   5  11      266.30      277.50     18.80 o 
  -4   5  11      141.77      142.31     18.89 o 
  -3   5  11      823.24      853.70     20.32 o 
  -2   5  11      229.01      266.25     22.05 o 
  -1   5  11      833.64      778.45     26.34 o 
   0   5  11      164.20      159.97     23.08 o 
   1   5  11      258.62      272.50     28.84 o 
   2   5  11        0.30      -22.01     22.01 o 
   3   5  11      439.12      444.12     20.65 o 
   4   5  11       83.62       53.91     22.37 o 
   5   5  11      147.15      145.47     19.57 o 
   6   5  11      562.72      523.42     34.90 o 
   7   5  11       26.35       26.51     19.95 o 
   8   5  11      366.95      262.89     20.85 o 
  -9   6  11      885.50      738.68     36.62 o 
  -8   6  11      362.44      328.19     24.36 o 
  -7   6  11      187.47      174.54     20.04 o 
  -6   6  11      105.28      152.73     21.39 o 
  -5   6  11      552.47      646.79     28.87 o 
  -4   6  11       65.34      102.55     17.65 o 
  -3   6  11      675.18      703.00     18.43 o 
  -2   6  11        1.20       44.81     20.78 o 
  -1   6  11      623.31      655.27     18.01 o 
   0   6  11      257.42      352.26     21.34 o 
   1   6  11       56.50       68.62     37.23 o 
   2   6  11      156.97      163.57     21.03 o 
   3   6  11       23.61       99.20     20.15 o 
   4   6  11      281.80      257.48     19.34 o 
   5   6  11       31.69       96.52     19.79 o 
   6   6  11      497.43      416.02     34.94 o 
   7   6  11      255.62      215.57     27.02 o 
   8   6  11      716.62      475.77     43.89 o 
  -9   7  11        3.35       10.84     25.27 o 
  -8   7  11      140.75       87.62     24.09 o 
  -7   7  11        0.31       82.90     20.21 o 
  -6   7  11      471.82      481.79     20.71 o 
  -5   7  11        0.03       12.02     20.46 o 
  -4   7  11     1024.06     1047.85     35.62 o 
  -3   7  11       58.44       74.80     16.63 o 
  -2   7  11     3668.94     3685.63     54.61 o 
  -1   7  11      114.16      154.48     23.68 o 
   0   7  11     7179.74     7119.41    109.45 o 
   1   7  11      210.89      220.18     35.75 o 
   2   7  11     1533.75     1502.49     39.59 o 
   3   7  11      110.83      132.85     25.91 o 
   4   7  11      409.01      411.21     31.56 o 
   5   7  11      130.44      174.14     20.74 o 
   6   7  11      106.23      137.38     19.31 o 
   7   7  11       29.46       20.21     18.71 o 
  -9   8  11      263.70      200.51     22.14 o 
  -8   8  11     1616.37     1357.14     27.14 o 
  -7   8  11       43.29       37.15     19.59 o 
  -6   8  11      786.09      804.95     20.65 o 
  -5   8  11      107.72      176.15     21.05 o 
  -4   8  11      232.45      237.86     18.66 o 
  -3   8  11       51.00       76.54     18.15 o 
  -2   8  11       76.78      134.36     19.10 o 
  -1   8  11       74.91      116.57     17.94 o 
   0   8  11       28.39       62.96     23.44 o 
   1   8  11       79.62      137.07     20.83 o 
   2   8  11      262.60      294.06     20.33 o 
   3   8  11       21.04       33.93     19.60 o 
   4   8  11      146.41      175.58     20.13 o 
   5   8  11      188.43      166.74     21.05 o 
   6   8  11      498.59      501.62     25.24 o 
   7   8  11       63.52       84.77     20.02 o 
  -8   9  11       13.82       42.83     21.41 o 
  -7   9  11       70.08       29.31     19.33 o 
  -6   9  11        5.94        3.48     20.07 o 
  -5   9  11      206.83      256.97     20.10 o 
  -4   9  11      397.41      453.85     18.44 o 
  -3   9  11      937.77     1034.12     19.23 o 
  -2   9  11     1240.47     1176.80     25.63 o 
  -1   9  11     4945.89     4989.15    114.30 o 
   0   9  11     1376.57     1365.86     67.11 o 
   1   9  11     1667.15     1702.46     32.24 o 
   2   9  11       46.37      110.42     19.17 o 
   3   9  11      460.23      523.68     28.48 o 
   4   9  11        1.37      -10.63     19.77 o 
   5   9  11      285.48      303.94     19.87 o 
   6   9  11        0.09       66.96     31.05 o 
   7   9  11       98.43       61.10     20.22 o 
  -8  10  11        5.73       17.32     22.08 o 
  -7  10  11       12.77        5.02     23.14 o 
  -6  10  11       75.54       70.32     20.18 o 
  -5  10  11       26.03        9.28     19.59 o 
  -4  10  11      394.19      393.94     20.37 o 
  -3  10  11      162.22      183.66     18.68 o 
  -2  10  11      763.06      795.50     19.43 o 
  -1  10  11      119.67      136.98     19.48 o 
   0  10  11      384.86      385.86     32.24 o 
   1  10  11       55.65       81.25     28.65 o 
   2  10  11      483.59      557.62     30.37 o 
   3  10  11        1.76       25.01     26.76 o 
   4  10  11      147.50      173.31     31.66 o 
   5  10  11       84.94       64.58     20.24 o 
   6  10  11       38.20       79.71     18.88 o 
   7  10  11      300.48      230.44     29.50 o 
  -8  11  11       47.51       61.06     20.16 o 
  -7  11  11      231.53      232.78     23.67 o 
  -6  11  11        0.22       -8.68     20.19 o 
  -5  11  11       60.87       92.87     19.12 o 
  -4  11  11      122.50      158.40     17.76 o 
  -3  11  11       37.69       85.80     21.75 o 
  -2  11  11        3.74       43.17     19.20 o 
  -1  11  11      833.96      740.15     23.80 o 
   0  11  11      609.54      571.02     24.60 o 
   1  11  11       24.09       61.70     20.21 o 
   2  11  11        6.26       15.76     27.42 o 
   3  11  11       53.72       52.27     24.90 o 
   4  11  11        0.66        5.69     20.85 o 
   5  11  11       12.01       18.64     20.16 o 
   6  11  11       41.26       44.49     19.06 o 
   7  11  11      212.62      177.08     21.16 o 
  -8  12  11       20.46       36.78     21.38 o 
  -7  12  11       19.87       43.97     18.99 o 
  -6  12  11        0.64       -2.86     17.69 o 
  -5  12  11      149.60      175.15     18.76 o 
  -4  12  11      269.82      283.70     17.26 o 
  -3  12  11      691.31      734.66     36.22 o 
  -2  12  11      165.24      188.92     22.55 o 
  -1  12  11      985.59      936.62     24.95 o 
   0  12  11       36.18       88.42     19.26 o 
   1  12  11     1289.07     1255.09     42.15 o 
   2  12  11        3.28        9.26     20.21 o 
   3  12  11      515.93      549.29     20.64 o 
   4  12  11        0.36       17.30     19.47 o 
   5  12  11      121.63      150.08     40.67 o 
   6  12  11       45.33       59.08     20.06 o 
   7  12  11      139.90      111.85     21.61 o 
  -8  13  11        6.77        2.09     23.72 o 
  -7  13  11      117.28      116.68     19.34 o 
  -6  13  11       52.10       63.56     18.21 o 
  -5  13  11      167.06      159.13     19.50 o 
  -4  13  11      608.96      629.55     24.75 o 
  -3  13  11      838.61      778.98     20.14 o 
  -2  13  11     1113.81     1175.34     32.46 o 
  -1  13  11      394.93      433.14     19.78 o 
   0  13  11      496.31      535.86     19.61 o 
   1  13  11      214.68      238.85     21.41 o 
   2  13  11     1825.21     1887.75     86.87 o 
   3  13  11        1.42       25.96     21.46 o 
   4  13  11      384.22      403.48     37.01 o 
   5  13  11       33.94       66.89     18.14 o 
   6  13  11      248.26      233.76     20.94 o 
   7  13  11       75.11       80.19     40.81 o 
  -8  14  11      107.13      112.37     28.25 o 
  -7  14  11     1088.95     1073.10     28.86 o 
  -6  14  11       38.54       73.41     21.74 o 
  -5  14  11      361.75      370.98     25.73 o 
  -4  14  11      222.77      238.89     24.01 o 
  -3  14  11      189.04      212.43     17.14 o 
  -2  14  11      102.05      101.95     17.52 o 
  -1  14  11       79.12       59.43     16.55 o 
   0  14  11       15.53       47.36     18.40 o 
   1  14  11      626.01      617.50     28.42 o 
   2  14  11        4.10      -14.53     17.79 o 
   3  14  11      650.27      630.67     55.70 o 
   4  14  11       10.16       -1.17     18.82 o 
   5  14  11      227.85      236.18     20.61 o 
   6  14  11       18.31       43.92     19.18 o 
  -7  15  11      286.72      302.68     23.45 o 
  -6  15  11      153.73      179.80     26.55 o 
  -5  15  11      140.34      184.15     20.61 o 
  -4  15  11      120.36      144.19     20.18 o 
  -3  15  11     1665.62     1607.01     24.13 o 
  -2  15  11      273.48      310.34     17.15 o 
  -1  15  11     1641.34     1610.08     29.30 o 
   0  15  11      412.12      388.10     21.64 o 
   1  15  11     2591.70     2562.50     88.82 o 
   2  15  11      265.21      268.69     31.08 o 
   3  15  11      513.88      488.89     30.95 o 
   4  15  11      178.98      149.03     39.08 o 
   5  15  11       82.31       53.38     21.27 o 
   6  15  11       68.10       32.68     19.87 o 
  -7  16  11      138.29      112.05     23.15 o 
  -6  16  11       35.38       65.40     20.93 o 
  -5  16  11       37.79       60.54     22.52 o 
  -4  16  11      253.07      267.41     19.49 o 
  -3  16  11      278.23      262.13     18.28 o 
  -2  16  11      446.80      471.53     18.12 o 
  -1  16  11        1.12       33.41     20.61 o 
   0  16  11       71.31       70.06     18.51 o 
   1  16  11       30.87       60.82     18.72 o 
   2  16  11        4.47       34.18     20.63 o 
   3  16  11        2.07        4.48     21.14 o 
   4  16  11        0.77       45.23     23.52 o 
   5  16  11        1.33       18.18     21.23 o 
   6  16  11      122.34      105.02     21.00 o 
  -7  17  11      122.68      123.54     20.75 o 
  -6  17  11        4.79       34.20     20.98 o 
  -5  17  11       32.31       45.15     19.64 o 
  -4  17  11      445.08      409.22     19.92 o 
  -3  17  11       86.72      100.58     18.32 o 
  -2  17  11     2088.02     2033.37     76.03 o 
  -1  17  11        4.19       47.00     23.87 o 
   0  17  11     1011.20      982.86     42.62 o 
   1  17  11       10.73       41.10     23.81 o 
   2  17  11      939.00      891.15     48.30 o 
   3  17  11       42.22       41.27     20.28 o 
   4  17  11       19.92       57.18     20.90 o 
   5  17  11        1.26       57.25     29.34 o 
  -6  18  11        2.78       12.25     19.91 o 
  -5  18  11        0.86       -6.62     19.85 o 
  -4  18  11       28.29       51.29     17.76 o 
  -3  18  11       62.91       56.52     20.10 o 
  -2  18  11       55.12       64.73     17.49 o 
  -1  18  11      129.76      151.17     15.63 o 
   0  18  11      425.58      407.28     23.72 o 
   1  18  11       37.69       69.06     16.84 o 
   2  18  11      430.49      351.65     26.64 o 
   3  18  11       37.73       69.21     18.97 o 
   4  18  11       51.42       62.10     18.67 o 
   5  18  11       29.70       30.02     47.80 o 
  -6  19  11        0.78       27.94     19.19 o 
  -5  19  11       33.74       69.61     20.10 o 
  -4  19  11       53.19       66.55     19.24 o 
  -3  19  11        1.12       37.14     21.58 o 
  -2  19  11       98.43      124.97     15.74 o 
  -1  19  11        1.71       31.12     15.86 o 
   0  19  11       12.03       19.23     15.62 o 
   1  19  11       80.59       77.05     21.78 o 
   2  19  11        0.15       23.45     15.58 o 
   3  19  11       23.90       37.48     20.25 o 
   4  19  11      136.95      131.66     19.81 o 
   5  19  11       61.01       50.45     21.40 o 
  -6  20  11        0.37       47.72     22.82 o 
  -5  20  11      691.29      557.16     20.46 o 
  -4  20  11       56.50       69.14     19.32 o 
  -3  20  11      224.81      234.94     18.89 o 
  -2  20  11      310.41      303.59     18.46 o 
  -1  20  11       42.59       69.07     17.51 o 
   0  20  11      470.18      508.12     37.76 o 
   1  20  11        3.11      -10.35     14.48 o 
   2  20  11      480.22      430.55     29.05 o 
   3  20  11       17.23       70.24     21.72 o 
   4  20  11      117.39       97.00     18.07 o 
  -5  21  11       11.17       32.39     19.50 o 
  -4  21  11      302.83      262.46     18.17 o 
  -3  21  11        0.67       40.33     18.26 o 
  -2  21  11      503.45      458.25     21.81 o 
  -1  21  11      254.05      228.81     23.32 o 
   0  21  11     1026.77     1035.61     41.96 o 
   1  21  11       94.02       65.65     15.54 o 
   2  21  11      322.54      313.92     16.01 o 
   3  21  11      245.49      186.81     16.13 o 
   4  21  11       96.87       53.26     16.64 o 
  -5  22  11       85.00       50.56     19.31 o 
  -4  22  11      123.81      117.83     22.20 o 
  -3  22  11       87.28       85.89     16.12 o 
  -2  22  11       60.81       82.06     15.96 o 
  -1  22  11       39.75       64.38     18.96 o 
   0  22  11       43.14       52.60     17.58 o 
   1  22  11       18.57       51.65     16.53 o 
   2  22  11       15.89       46.77     14.59 o 
   3  22  11       55.46       67.54     16.16 o 
  -4  23  11      381.36      334.65     25.15 o 
  -3  23  11      588.27      437.12     21.34 o 
  -2  23  11      684.67      578.62     26.42 o 
  -1  23  11      632.53      547.03     18.73 o 
   0  23  11     1260.71     1086.78     36.21 o 
   1  23  11      251.20      197.53     21.92 o 
   2  23  11      324.30      271.52     17.60 o 
   3  23  11      118.17       72.85     14.77 o 
  -3  24  11      143.77      111.00     16.26 o 
  -2  24  11       52.24       60.17     16.03 o 
  -1  24  11        6.43       41.33     15.53 o 
   0  24  11       71.57       92.29     21.48 o 
   1  24  11      140.93      148.63     15.15 o 
   2  24  11       15.82       51.04     18.14 o 
  -2  25  11       39.50       54.89     16.03 o 
  -1  25  11      345.02      227.49     19.64 o 
   0  25  11      207.65      188.90     19.14 o 
   1  25  11       63.09       51.32     20.13 o 
  -8   0  12      476.50      350.97     77.62 o 
  -6   0  12      720.05      672.11     91.52 o 
  -4   0  12      595.20      592.65     30.61 o 
  -2   0  12      582.72      636.45     27.35 o 
   0   0  12       21.01       83.84     27.53 o 
   2   0  12      234.32      275.32     90.92 o 
   4   0  12      321.33      330.93     24.55 o 
   6   0  12      234.94      156.97     25.33 o 
  -8   1  12       65.04       63.90     20.16 o 
  -7   1  12        0.66       14.02     19.73 o 
  -6   1  12      244.12      237.83     20.65 o 
  -5   1  12       54.03       79.10     19.60 o 
  -4   1  12      123.72      161.77     18.16 o 
  -3   1  12      181.62      225.00     17.91 o 
  -2   1  12      385.60      425.83     21.12 o 
  -1   1  12      274.73      308.12     28.16 o 
   0   1  12      151.67      184.61     21.40 o 
   1   1  12      386.28      429.56     29.17 o 
   2   1  12       52.99      117.48     19.87 o 
   3   1  12      217.86      252.54     18.88 o 
   4   1  12       15.11       89.51     19.05 o 
   5   1  12      289.28      236.83     32.56 o 
   6   1  12        8.11       -3.77     35.37 o 
   7   1  12      242.77      173.06     20.17 o 
  -8   2  12       20.74       32.34     28.55 o 
  -7   2  12      568.18      518.00     29.47 o 
  -6   2  12       40.94       79.52     20.44 o 
  -5   2  12       16.69       -2.64     19.37 o 
  -4   2  12      184.53      202.47     17.69 o 
  -3   2  12       12.25        9.17     18.31 o 
  -2   2  12      385.55      414.67     19.88 o 
  -1   2  12      105.22      133.02     32.38 o 
   0   2  12      643.53      707.67     21.65 o 
   1   2  12      213.69      197.81     23.73 o 
   2   2  12      348.47      369.93     28.56 o 
   3   2  12       65.20       76.98     19.59 o 
   4   2  12      386.94      336.50     19.84 o 
   5   2  12        3.53       -1.30     25.09 o 
   6   2  12      185.04       99.74     20.07 o 
   7   2  12        2.44       29.47     21.03 o 
  -8   3  12      243.52      172.12     26.37 o 
  -7   3  12       82.39      113.13     20.34 o 
  -6   3  12      501.84      475.58     21.55 o 
  -5   3  12      106.88      145.36     17.45 o 
  -4   3  12      356.21      341.36     18.60 o 
  -3   3  12       72.66      104.07     16.42 o 
  -2   3  12       92.57       94.40     20.49 o 
  -1   3  12      215.92      229.68     19.42 o 
   0   3  12        8.57       22.19     31.02 o 
   1   3  12      222.26      270.27     17.39 o 
   2   3  12       38.63      115.18     19.97 o 
   3   3  12        1.87      -12.52     29.67 o 
   4   3  12       51.39       75.33     33.14 o 
   5   3  12        0.68       -4.27     20.14 o 
   6   3  12       90.18       76.84     18.60 o 
  -8   4  12        0.51       35.54     20.55 o 
  -7   4  12       29.36       66.32     20.43 o 
  -6   4  12        6.94       78.18     33.44 o 
  -5   4  12       80.40       92.66     18.89 o 
  -4   4  12       35.80       74.13     16.70 o 
  -3   4  12      155.75      169.78     23.64 o 
  -2   4  12      194.49      250.80     27.25 o 
  -1   4  12      536.86      595.21     21.73 o 
   0   4  12      106.26      139.18     41.19 o 
   1   4  12      622.08      673.72     22.18 o 
   2   4  12       61.17      127.51     24.06 o 
   3   4  12      421.82      415.44     21.14 o 
   4   4  12       69.11       59.91     22.31 o 
   5   4  12      301.60      268.10     29.37 o 
   6   4  12       13.71       85.02     17.51 o 
  -8   5  12        7.73       41.05     25.50 o 
  -7   5  12      174.75      214.90     34.58 o 
  -6   5  12       26.48       65.83     32.48 o 
  -5   5  12      253.63      263.07     19.00 o 
  -4   5  12       97.48      128.30     17.39 o 
  -3   5  12       81.51      101.30     18.48 o 
  -2   5  12       92.77      112.67     18.67 o 
  -1   5  12      232.51      252.22     17.87 o 
   0   5  12      636.89      711.61     19.73 o 
   1   5  12       31.10      112.91     19.76 o 
   2   5  12      230.37      285.42     34.87 o 
   3   5  12       11.52       -4.23     17.45 o 
   4   5  12       84.98      113.02     20.86 o 
   5   5  12      143.94      157.03     25.50 o 
   6   5  12        0.86       38.96     18.28 o 
  -8   6  12      205.40      139.33     19.57 o 
  -7   6  12        3.38       58.09     32.36 o 
  -6   6  12      442.80      337.57     21.28 o 
  -5   6  12      101.23       76.95     24.45 o 
  -4   6  12      520.11      575.46     17.82 o 
  -3   6  12        3.52       47.15     17.55 o 
  -2   6  12      242.42      302.13     20.85 o 
  -1   6  12       98.51      162.30     26.59 o 
   0   6  12      119.64      143.95     24.64 o 
   1   6  12      114.84      133.24     20.93 o 
   2   6  12        4.91       31.42     20.83 o 
   3   6  12      215.43      208.13     18.71 o 
   4   6  12       21.56       52.51     19.17 o 
   5   6  12      397.54      387.33     19.55 o 
   6   6  12       27.55       93.23     37.17 o 
  -8   7  12       18.11       79.47     23.45 o 
  -7   7  12        3.15       41.02     19.72 o 
  -6   7  12      147.53      137.00     19.26 o 
  -5   7  12      307.28      298.28     19.71 o 
  -4   7  12        1.29       37.02     17.05 o 
  -3   7  12      509.90      595.99     26.75 o 
  -2   7  12        3.02       56.30     18.40 o 
  -1   7  12      798.67      869.66     45.73 o 
   0   7  12       12.49       11.48     19.95 o 
   1   7  12      253.80      336.78     21.22 o 
   2   7  12       33.09       61.99     20.77 o 
   3   7  12      610.12      599.52     20.69 o 
   4   7  12       61.60       76.56     20.19 o 
   5   7  12      155.50      145.28     19.24 o 
   6   7  12       97.78       69.42     21.50 o 
  -8   8  12        6.52       33.36     39.89 o 
  -7   8  12       58.55       69.77     22.05 o 
  -6   8  12       88.93       89.82     18.95 o 
  -5   8  12      343.30      362.19     22.36 o 
  -4   8  12       76.74      148.89     17.74 o 
  -3   8  12      100.89      131.76     18.04 o 
  -2   8  12        1.16       55.09     18.50 o 
  -1   8  12      120.11      131.66     17.64 o 
   0   8  12       17.18       51.76     18.50 o 
   1   8  12        0.10       10.74     20.77 o 
   2   8  12       61.44      121.62     21.16 o 
   3   8  12       77.59      105.63     19.20 o 
   4   8  12        3.79       51.78     20.13 o 
   5   8  12      105.17      100.33     18.89 o 
   6   8  12       15.41      -12.32     29.54 o 
  -7   9  12       83.24       87.22     26.34 o 
  -6   9  12      233.05      216.78     19.32 o 
  -5   9  12      330.54      316.08     19.77 o 
  -4   9  12       62.20       77.40     18.30 o 
  -3   9  12      257.97      253.07     17.42 o 
  -2   9  12       22.07       -1.29     27.51 o 
  -1   9  12      162.02      166.58     18.97 o 
   0   9  12      278.59      290.10     18.80 o 
   1   9  12       70.04       93.09     27.67 o 
   2   9  12       38.80       56.99     20.61 o 
   3   9  12       19.52       55.72     16.15 o 
   4   9  12      158.84      152.57     18.82 o 
   5   9  12        0.20       -9.58     18.55 o 
   6   9  12       12.39       47.39     27.82 o 
  -7  10  12        3.76       20.67     19.29 o 
  -6  10  12      207.62      156.75     17.84 o 
  -5  10  12      296.31      278.24     19.44 o 
  -4  10  12        0.78       24.91     18.80 o 
  -3  10  12      493.59      527.42     17.89 o 
  -2  10  12       43.21       54.12     26.82 o 
  -1  10  12       66.53      105.08     18.43 o 
   0  10  12        2.57       40.49     18.76 o 
   1  10  12      262.99      311.36     45.77 o 
   2  10  12       20.37       79.37     19.33 o 
   3  10  12      406.80      340.74     28.37 o 
   4  10  12       86.90      103.25     37.39 o 
   5  10  12       60.10       37.12     28.64 o 
   6  10  12        0.51       33.13     18.48 o 
  -7  11  12       96.71       82.18     19.18 o 
  -6  11  12      115.85       79.34     18.41 o 
  -5  11  12      146.42      163.67     18.28 o 
  -4  11  12      177.68      210.37     19.33 o 
  -3  11  12      299.78      311.60     18.18 o 
  -2  11  12       28.50       86.82     26.46 o 
  -1  11  12        0.47       30.23     20.80 o 
   0  11  12       32.03       74.09     17.50 o 
   1  11  12       27.39        6.22     17.85 o 
   2  11  12      126.23      125.57     19.20 o 
   3  11  12       87.91       54.04     19.25 o 
   4  11  12       30.40       60.36     18.24 o 
   5  11  12       82.26       99.79     18.94 o 
   6  11  12       58.79       16.40     22.40 o 
  -7  12  12      263.04      250.08     25.54 o 
  -6  12  12       62.68       52.40     17.35 o 
  -5  12  12        3.62       28.05     17.79 o 
  -4  12  12      386.89      380.80     17.81 o 
  -3  12  12        1.42       11.43     18.33 o 
  -2  12  12      447.14      449.15     17.84 o 
  -1  12  12        1.28        0.19     17.40 o 
   0  12  12      551.59      576.86     20.38 o 
   1  12  12        1.95       22.24     18.61 o 
   2  12  12     1124.42     1018.83     58.71 o 
   3  12  12       11.95       89.31     20.58 o 
   4  12  12      480.46      461.84     18.85 o 
   5  12  12        1.10       26.14     25.84 o 
  -7  13  12        0.67       17.11     27.05 o 
  -6  13  12      107.13       97.47     18.86 o 
  -5  13  12        0.15       44.29     20.46 o 
  -4  13  12      340.97      329.77     17.57 o 
  -3  13  12      276.89      279.49     19.14 o 
  -2  13  12      299.80      308.76     18.29 o 
  -1  13  12      110.73      139.21     18.66 o 
   0  13  12      101.34      130.99     25.36 o 
   1  13  12      724.77      659.53     23.03 o 
   2  13  12       81.25      108.14     17.56 o 
   3  13  12      273.74      250.24     30.21 o 
   4  13  12        3.75       18.26     18.65 o 
   5  13  12       49.32       91.73     19.83 o 
  -6  14  12       49.83       33.49     19.34 o 
  -5  14  12       60.21      114.08     26.94 o 
  -4  14  12      347.97      351.50     17.58 o 
  -3  14  12      286.62      268.12     17.16 o 
  -2  14  12      232.30      256.89     17.94 o 
  -1  14  12       89.00      103.59     23.67 o 
   0  14  12        0.24       48.48     16.79 o 
   1  14  12      114.13      126.92     19.87 o 
   2  14  12      174.18      184.76     23.92 o 
   3  14  12       47.48       40.11     20.18 o 
   4  14  12       69.71       78.75     19.85 o 
   5  14  12        0.58       37.98     17.64 o 
  -6  15  12       11.25       53.44     22.62 o 
  -5  15  12       58.27       30.13     18.78 o 
  -4  15  12      363.55      315.57     21.69 o 
  -3  15  12      135.62      136.53     17.00 o 
  -2  15  12      606.03      601.82     35.23 o 
  -1  15  12       84.32       88.72     17.89 o 
   0  15  12      137.35      187.45     33.25 o 
   1  15  12       67.55       81.81     21.60 o 
   2  15  12      677.09      664.86     38.85 o 
   3  15  12       42.77       45.67     17.48 o 
   4  15  12       73.72      102.00     28.43 o 
   5  15  12       67.05       70.41     20.87 o 
  -6  16  12        0.37       23.00     19.78 o 
  -5  16  12      164.64      150.24     17.49 o 
  -4  16  12       81.95       66.60     17.43 o 
  -3  16  12       77.90       89.49     17.10 o 
  -2  16  12        6.47       28.77     20.90 o 
  -1  16  12       18.84        4.51     19.52 o 
   0  16  12      129.25      167.29     27.14 o 
   1  16  12        6.52       74.00     25.73 o 
   2  16  12      138.39      171.90     17.99 o 
   3  16  12        4.35       19.66     17.61 o 
   4  16  12       37.87       54.76     34.11 o 
  -5  17  12       61.57       59.35     17.62 o 
  -4  17  12       98.02       66.04     17.71 o 
  -3  17  12      140.19       81.76     16.82 o 
  -2  17  12      119.34      118.30     19.39 o 
  -1  17  12        3.19       28.34     16.01 o 
   0  17  12       12.20       49.63     15.35 o 
   1  17  12      253.98      224.59     21.25 o 
   2  17  12       13.38       60.56     26.12 o 
   3  17  12      102.39       42.39     17.04 o 
   4  17  12        6.38       27.11     23.28 o 
  -5  18  12        4.59        3.94     17.89 o 
  -4  18  12       33.12       34.19     18.16 o 
  -3  18  12        0.37       41.27     16.54 o 
  -2  18  12       76.19      114.85     21.34 o 
  -1  18  12       28.47       24.19     16.56 o 
   0  18  12      154.23      208.10     16.47 o 
   1  18  12       24.62       21.90     20.54 o 
   2  18  12      256.31      216.33     24.02 o 
   3  18  12      100.38       63.58     16.73 o 
  -4  19  12        0.37       55.83     27.83 o 
  -3  19  12      200.14      168.05     16.70 o 
  -2  19  12       40.57       46.70     16.78 o 
  -1  19  12       20.95       27.63     21.14 o 
   0  19  12      505.69      457.76     24.48 o 
   1  19  12        0.93        6.66     15.75 o 
   2  19  12       21.84       28.03     17.67 o 
   3  19  12        8.97       30.07     17.71 o 
  -4  20  12       75.54       78.54     16.90 o 
  -3  20  12      105.90       83.55     17.12 o 
  -2  20  12      212.87      182.90     16.75 o 
  -1  20  12       47.92       22.20     16.87 o 
   0  20  12      261.05      272.16     22.80 o 
   1  20  12       94.29       89.34     16.87 o 
   2  20  12       74.13       54.39     20.35 o 
  -3  21  12      433.36      322.45     20.20 o 
  -2  21  12       29.51       23.34     16.53 o 
  -1  21  12      393.24      313.43     22.05 o 
   0  21  12      211.25      164.91     21.29 o 
   1  21  12       91.49       63.67     20.60 o 
   2  21  12       51.71       16.27     38.79 o 
  -2  22  12       80.67       70.77     34.28 o 
  -1  22  12       33.55       42.13     17.52 o 
   0  22  12       57.24       69.20     16.08 o 
  -7   0  13      242.40      194.55     27.04 o 
  -5   0  13        7.83       64.48     25.77 o 
  -3   0  13       39.99       23.21     21.59 o 
  -1   0  13      124.09      161.65     29.28 o 
   1   0  13      210.78      194.21     26.80 o 
   3   0  13       16.59       11.36     23.64 o 
   5   0  13       12.03       79.60     25.40 o 
  -7   1  13       70.39       74.96     20.87 o 
  -6   1  13       38.44       50.03     18.65 o 
  -5   1  13       36.06       26.77     16.50 o 
  -4   1  13       15.85       51.14     15.81 o 
  -3   1  13       19.30       38.43     17.08 o 
  -2   1  13       16.51       40.47     16.25 o 
  -1   1  13       45.98       71.67     19.57 o 
   0   1  13       23.70        5.89     20.53 o 
   1   1  13       31.42       51.75     26.51 o 
   2   1  13       44.83       35.18     19.13 o 
   3   1  13       22.53       39.18     27.25 o 
   4   1  13       24.17       54.00     27.73 o 
   5   1  13       16.90       45.15     16.43 o 
  -7   2  13        9.88       17.70     24.35 o 
  -6   2  13       43.85       33.90     23.79 o 
  -5   2  13       77.72       88.64     17.26 o 
  -4   2  13       38.47       47.98     17.31 o 
  -3   2  13      148.80      153.53     17.39 o 
  -2   2  13       86.34       78.99     17.03 o 
  -1   2  13      684.79      735.41     18.50 o 
   0   2  13       14.31       52.22     24.69 o 
   1   2  13      616.58      618.74     19.29 o 
   2   2  13        3.44        6.46     20.28 o 
   3   2  13      241.36      225.45     18.96 o 
   4   2  13        1.98       32.84     18.23 o 
   5   2  13      138.80       73.66     21.52 o 
  -7   3  13       66.75       33.62     24.95 o 
  -6   3  13       59.17        5.51     17.83 o 
  -5   3  13       31.12       25.49     18.02 o 
  -4   3  13       42.27       32.62     17.09 o 
  -3   3  13       55.43       42.71     16.54 o 
  -2   3  13      166.85      186.93     21.60 o 
  -1   3  13      219.28      215.86     16.79 o 
   0   3  13        1.27       67.40     23.58 o 
   1   3  13        7.21       65.58     26.37 o 
   2   3  13        1.49        8.29     19.03 o 
   3   3  13        2.05      -15.92     19.55 o 
   4   3  13        0.03       11.83     18.56 o 
   5   3  13       25.53       21.62     29.39 o 
  -6   4  13        3.27       24.11     19.86 o 
  -5   4  13       72.25       85.93     19.02 o 
  -4   4  13       36.54       34.53     17.33 o 
  -3   4  13        0.92       28.30     16.76 o 
  -2   4  13      100.26      120.08     18.34 o 
  -1   4  13      180.47      204.99     19.45 o 
   0   4  13      184.63      250.53     29.88 o 
   1   4  13      309.96      314.39     20.83 o 
   2   4  13        6.75       45.44     27.79 o 
   3   4  13       86.90      106.98     18.83 o 
   4   4  13      159.07      115.08     19.27 o 
   5   4  13       60.75      116.53     38.49 o 
  -6   5  13      500.70      376.98     21.67 o 
  -5   5  13       24.08       24.30     15.64 o 
  -4   5  13      139.50      122.69     15.82 o 
  -3   5  13       54.77       51.41     16.04 o 
  -2   5  13      139.42      183.17     24.18 o 
  -1   5  13       40.33       69.72     31.74 o 
   0   5  13       74.44       78.39     29.06 o 
   1   5  13       20.36       27.08     20.47 o 
   2   5  13        5.24       43.50     21.79 o 
   3   5  13       35.30        4.89     18.47 o 
   4   5  13        0.41      -21.54     28.56 o 
   5   5  13       29.69       60.99     29.00 o 
  -6   6  13        9.70        3.02     24.15 o 
  -5   6  13       42.28       15.12     16.31 o 
  -4   6  13        9.91       44.74     16.00 o 
  -3   6  13       21.81       44.09     15.96 o 
  -2   6  13       56.69       82.75     18.70 o 
  -1   6  13      228.40      295.42     18.04 o 
   0   6  13        6.16       29.14     16.93 o 
   1   6  13       64.66       83.44     18.48 o 
   2   6  13       33.50       58.32     19.71 o 
   3   6  13       12.52        8.54     35.08 o 
   4   6  13       22.56       33.55     17.86 o 
   5   6  13       14.22        4.93     19.53 o 
  -6   7  13       14.89       31.25     21.73 o 
  -5   7  13      142.98      178.28     17.91 o 
  -4   7  13        1.07       26.25     16.61 o 
  -3   7  13       56.92       41.59     17.71 o 
  -2   7  13        3.16       45.47     17.83 o 
  -1   7  13       23.79       17.09     21.51 o 
   0   7  13      237.30      265.61     27.20 o 
   1   7  13        0.02       48.78     28.11 o 
   2   7  13       15.01       13.52     18.79 o 
   3   7  13        3.60        3.40     18.53 o 
   4   7  13       12.77       33.69     18.03 o 
   5   7  13        8.44       17.96     18.45 o 
  -6   8  13      136.76      107.13     18.31 o 
  -5   8  13       49.95       37.05     17.33 o 
  -4   8  13        8.82       36.39     15.71 o 
  -3   8  13       62.77       73.14     17.14 o 
  -2   8  13        0.23       26.11     41.60 o 
  -1   8  13       20.26      -13.88     30.79 o 
   0   8  13       13.14       29.22     16.54 o 
   1   8  13        4.62        9.69     16.83 o 
   2   8  13       41.18       20.47     19.88 o 
   3   8  13       63.30       57.56     18.24 o 
   4   8  13       26.69       37.81     16.93 o 
  -6   9  13        6.74       20.73     18.29 o 
  -5   9  13        0.58       12.62     20.50 o 
  -4   9  13      119.63       97.06     16.49 o 
  -3   9  13        2.52       40.12     17.58 o 
  -2   9  13       88.30       94.36     17.36 o 
  -1   9  13      111.05      140.63     17.70 o 
   0   9  13       96.06      117.41     16.76 o 
   1   9  13       16.76       23.27     17.00 o 
   2   9  13        1.16       18.93     19.75 o 
   3   9  13       26.51       64.55     31.69 o 
   4   9  13        5.09       30.30     35.68 o 
  -6  10  13      127.51      122.63     18.64 o 
  -5  10  13        0.48       32.52     20.71 o 
  -4  10  13      316.98      270.64     16.69 o 
  -3  10  13       35.78       92.38     21.48 o 
  -2  10  13      287.10      284.36     16.81 o 
  -1  10  13        6.89       -2.62     17.96 o 
   0  10  13      246.92      281.66     30.30 o 
   1  10  13       32.26       44.35     22.73 o 
   2  10  13      699.80      644.19     43.61 o 
   3  10  13        0.40       86.92     18.48 o 
   4  10  13      253.75      205.76     33.82 o 
  -5  11  13      314.18      269.57     19.64 o 
  -4  11  13      387.31      317.05     17.57 o 
  -3  11  13      115.56      117.66     17.29 o 
  -2  11  13      214.26      211.66     15.99 o 
  -1  11  13       82.75      127.30     32.57 o 
   0  11  13        4.29       48.54     39.24 o 
   1  11  13       14.96       35.77     17.52 o 
   2  11  13       24.71       83.03     25.04 o 
   3  11  13       11.37       54.10     19.53 o 
   4  11  13       27.27       51.18     18.43 o 
  -5  12  13       24.74       41.85     18.97 o 
  -4  12  13        5.20       41.16     17.20 o 
  -3  12  13      225.99      231.63     16.96 o 
  -2  12  13        1.86       62.94     22.84 o 
  -1  12  13      190.10      166.69     18.54 o 
   0  12  13       21.77       20.27     19.17 o 
   1  12  13      427.62      390.09     17.25 o 
   2  12  13       27.16       33.86     37.83 o 
   3  12  13      321.65      237.14     36.33 o 
   4  12  13        3.36        7.77     27.91 o 
  -5  13  13        4.08        2.06     18.07 o 
  -4  13  13       14.79      103.86     39.17 o 
  -3  13  13       97.57      125.10     15.56 o 
  -2  13  13       21.82       65.43     16.51 o 
  -1  13  13        8.56       43.00     16.19 o 
   0  13  13        0.39       23.55     15.52 o 
   1  13  13       26.82       55.79     22.97 o 
   2  13  13      125.00      115.12     16.20 o 
   3  13  13        0.48       15.19     18.47 o 
  -4  14  13       18.60        8.55     17.07 o 
  -3  14  13       39.75       45.66     16.61 o 
  -2  14  13       20.44       14.31     21.70 o 
  -1  14  13        8.17       54.03     21.19 o 
   0  14  13       10.39       77.56     29.50 o 
   1  14  13        4.18       25.88     15.52 o 
   2  14  13        4.93       29.98     16.82 o 
   3  14  13        3.57       46.97     17.23 o 
  -4  15  13        0.48      -16.94     17.62 o 
  -3  15  13       75.79       40.98     17.62 o 
  -2  15  13        0.96        5.88     16.67 o 
  -1  15  13        2.25       10.14     27.35 o 
   0  15  13        4.78       82.46     16.04 o 
   1  15  13       75.78       38.28     17.72 o 
   2  15  13       24.14       32.51     18.80 o 
  -3  16  13       12.02       27.65     16.27 o 
  -2  16  13      119.92      119.82     17.50 o 
  -1  16  13      126.28       84.00     15.95 o 
   0  16  13       60.22       74.38     20.93 o 
   1  16  13      129.24      103.67     23.91 o 
   2  16  13       72.16      102.04     16.37 o 
  -3  17  13      195.89      118.81     28.45 o 
  -2  17  13       56.99       90.76     18.37 o 
  -1  17  13       26.05       42.95     17.87 o 
   0  17  13       15.68       52.16     20.81 o 
   1  17  13       16.05        5.27     18.64 o 
  -1  18  13       60.00      118.94     17.14 o 
   0  18  13      241.62      195.71     28.42 o 
  -4   0  14       67.52       79.40     23.38 o 
  -2   0  14       17.43       40.30     21.57 o 
   0   0  14       47.39       65.36     25.24 o 
   2   0  14        0.08      -28.65     28.65 o 
  -5   1  14      144.48      156.45     35.57 o 
  -4   1  14      217.89      226.20     16.05 o 
  -3   1  14       62.29      103.00     17.27 o 
  -2   1  14       86.30       80.42     19.41 o 
  -1   1  14       49.26      109.45     19.52 o 
   0   1  14        1.55       11.92     17.73 o 
   1   1  14        3.55       58.21     27.47 o 
   2   1  14        2.95       30.77     35.38 o 
   3   1  14       23.67       28.35     22.63 o 
  -5   2  14       25.19       16.13     18.31 o 
  -4   2  14      182.99      202.70     16.19 o 
  -3   2  14       99.95       88.73     16.12 o 
  -2   2  14      263.91      226.65     17.76 o 
  -1   2  14       57.38       30.83     17.11 o 
   0   2  14      554.10      451.82     20.89 o 
   1   2  14      156.29      172.92     20.49 o 
   2   2  14      728.94      644.03     28.84 o 
   3   2  14       18.32       32.48     21.78 o 
  -4   3  14      476.57      470.15     30.19 o 
  -3   3  14      105.86      125.80     15.75 o 
  -2   3  14      117.62      101.43     16.08 o 
  -1   3  14       88.12      100.09     17.95 o 
   0   3  14       35.99       92.71     19.74 o 
   1   3  14      216.65      169.14     20.46 o 
   2   3  14       14.53       13.68     16.88 o 
   3   3  14        4.38        7.23     16.54 o 
  -4   4  14       65.04       90.85     17.44 o 
  -3   4  14      236.46      224.68     16.35 o 
  -2   4  14       76.13       30.23     16.54 o 
  -1   4  14      564.61      504.55     31.45 o 
   0   4  14       19.36       81.44     18.57 o 
   1   4  14      684.49      575.73     31.27 o 
   2   4  14      188.71      181.67     19.95 o 
   3   4  14     1174.15     1042.58     95.38 o 
  -4   5  14        0.02       30.66     17.12 o 
  -3   5  14      660.71      580.12     27.06 o 
  -2   5  14        2.25       -8.26     19.74 o 
  -1   5  14      563.03      555.66     17.47 o 
   0   5  14       53.78       43.60     17.57 o 
   1   5  14      126.57      117.81     18.84 o 
   2   5  14        1.23       35.55     26.32 o 
   3   5  14        1.93      -28.88     28.88 o 
  -4   6  14       71.19       40.45     16.98 o 
  -3   6  14       69.37       87.53     16.62 o 
  -2   6  14        2.14       11.93     18.64 o 
  -1   6  14      230.95      226.65     16.44 o 
   0   6  14       25.07       54.83     22.26 o 
   1   6  14      344.60      301.66     26.82 o 
   2   6  14       12.90       35.55     17.75 o 
  -4   7  14       10.78       30.05     16.24 o 
  -3   7  14       17.30       36.33     15.79 o 
  -2   7  14       18.12       42.97     18.73 o 
  -1   7  14       56.76        8.05     16.57 o 
   0   7  14       11.87       28.49     27.27 o 
   1   7  14        2.58       40.38     18.95 o 
   2   7  14       12.79       51.52     44.13 o 
  -4   8  14       15.00       52.37     21.15 o 
  -3   8  14        8.80       27.52     15.17 o 
  -2   8  14        0.89       20.45     17.97 o 
  -1   8  14       88.34      127.49     17.75 o 
   0   8  14       11.62       40.52     16.96 o 
   1   8  14        6.42       25.51     19.54 o 
   2   8  14      124.77      111.83     17.57 o 
  -3   9  14       73.22       44.35     19.31 o 
  -2   9  14        1.07       14.36     16.30 o 
  -1   9  14        0.64       14.40     17.13 o 
   0   9  14       37.33       70.64     16.14 o 
   1   9  14        2.24      -12.07     16.27 o 
   2   9  14        0.02       26.93     53.22 o 
  -3  10  14      560.87      483.92     16.55 o 
  -2  10  14       70.99       94.57     16.05 o 
  -1  10  14      206.60      208.20     16.89 o 
   0  10  14       52.82       20.78     17.31 o 
   1  10  14      628.22      533.84     56.99 o 
  -2  11  14      299.45      228.84     19.31 o 
  -1  11  14       34.64       53.27     16.82 o 
   0  11  14      171.01      174.77     21.02 o 
   1  11  14       67.98       47.89     35.96 o 
  -1  12  14       42.23       12.67     41.01 o 
                                                 
